# Supplementary material for: Unveiling the antifungal arsenal: proteomic profiling of tomato exosomes
Source: Planta. 2026 Jun 25;264(2):29. doi: 10.1007/s00425-026-05050-7 (PMC13303597; doi:10.1007/s00425-026-05050-7)
Supplement: Supplementary file 1 — Supplementary file1 (XLSX 3932 KB) [file 425_2026_5050_MOESM1_ESM.xlsx]

## Sheet: Metadata
_RESULTS_version	5
RESULTS_SEARCH_STAT_search_begin_time_clock	2024-05-01 02:17:38
RESULTS_SEARCH_STAT_search_end_time_clock	2024-05-01 03:26:53
RESULTS_SEARCH_STAT_search_time_duration	#VALUE!
RESULTS_SEARCH_STAT_stage_signal_processing_begin_time_clock	2024-05-01 02:17:44
RESULTS_SEARCH_STAT_stage_signal_processing_end_time_clock	2024-05-01 03:21:55
RESULTS_SEARCH_STAT_stage_signal_processing_time_duration	#VALUE!
RESULTS_SEARCH_STAT_stage_waiting_begin_time_clock	2024-05-01 03:21:55
RESULTS_SEARCH_STAT_stage_waiting_end_time_clock	2024-05-01 03:21:55
RESULTS_SEARCH_STAT_stage_waiting_time_duration	1900-01-31
RESULTS_SEARCH_STAT_stage_searching_begin_time_clock	2024-05-01 03:21:55
RESULTS_SEARCH_STAT_stage_searching_end_time_clock	2024-05-01 03:26:41
RESULTS_SEARCH_STAT_stage_searching_time_duration	2684-04-11
RESULTS_SEARCH_STAT_stage_fdr_begin_time_clock	2024-05-01 03:26:46
RESULTS_SEARCH_STAT_stage_fdr_end_time_clock	2024-05-01 03:26:53
RESULTS_SEARCH_STAT_stage_fdr_time_duration	1919-06-02
RESULTS_SEARCH_STAT_task_fraglet_exe_begin_time_clock	2024-05-01 03:21:58
RESULTS_SEARCH_STAT_task_fraglet_exe_end_time_clock	2024-05-01 03:22:50
RESULTS_SEARCH_STAT_task_fraglet_exe_time_duration	51953
RESULTS_SEARCH_STAT_task_fraglet_exe_time_cpu	2078-05-05
RESULTS_SEARCH_STAT_task_taglet_exe_begin_time_clock	2024-05-01 03:23:10
RESULTS_SEARCH_STAT_task_taglet_exe_end_time_clock	2024-05-01 03:25:55
RESULTS_SEARCH_STAT_task_taglet_exe_time_duration	165140
RESULTS_SEARCH_STAT_task_taglet_exe_time_cpu	2694-07-02
RESULTS_SEARCH_STAT_task_progroup_begin_time_clock	2024-05-01 03:25:55
RESULTS_SEARCH_STAT_task_progroup_end_time_clock	2024-05-01 03:26:41
RESULTS_SEARCH_STAT_task_progroup_time_duration	45765
RESULTS_SEARCH_STAT_task_progroup_time_cpu	2935-01-04
RESULTS_SEARCH_STAT_task_focusing_begin_time_clock	2024-05-01 03:22:50
RESULTS_SEARCH_STAT_task_focusing_end_time_clock	2024-05-01 03:23:10
RESULTS_SEARCH_STAT_task_focusing_time_duration	20390
RESULTS_SEARCH_STAT_task_focusing_time_cpu	256640
RESULTS_SEARCH_STAT_computer_memory	196608
RESULTS_SEARCH_STAT_computer_name	PROTEOMICS-PC
RESULTS_SEARCH_STAT_num_proteins	73900
RESULTS_SEARCH_STAT_num_residues	26302706
RESULTS_SEARCH_STAT_number_cores	32
RESULTS_SEARCH_STAT_number_licensed_tasks	16
RESULTS_SEARCH_STAT_number_processors	64
RESULTS_SEARCH_STAT_os	Windows 7 Professional Service Pack 1 (6.1.7601)
RESULTS_SEARCH_1_time_cpu	22031
RESULTS_SEARCH_1_time_duration	29156
RESULTS_SEARCH_1_version	5.0.1.4874
RESULTS_SEARCH_1_xml:id	SEARCH:1:638501266589241953_0
RESULTS_SEARCH_1_PARAMETERS_chemical_data_edited	FALSE
RESULTS_SEARCH_1_PARAMETERS_do_multiprecursor_search	TRUE
RESULTS_SEARCH_1_PARAMETERS_do_reverse_search	TRUE
RESULTS_SEARCH_1_PARAMETERS_max_quant_labels	35
RESULTS_SEARCH_1_PARAMETERS_maxresults	15
RESULTS_SEARCH_1_PARAMETERS_separate_searches	FALSE
RESULTS_SEARCH_1_PARAMETERS_MSTOLERANCE_type	dalton
RESULTS_SEARCH_1_PARAMETERS_MSTOLERANCE_value	0.05
RESULTS_SEARCH_1_PARAMETERS_MSMSTOLERANCE_type	dalton
RESULTS_SEARCH_1_PARAMETERS_MSMSTOLERANCE_value	0.1
RESULTS_SEARCH_1_PARAMETERS_MS_STANDARD_DEVIATION_type	dalton
RESULTS_SEARCH_1_PARAMETERS_MS_STANDARD_DEVIATION_value	0.0011
RESULTS_SEARCH_1_PARAMETERS_MSMS_STANDARD_DEVIATION_type	dalton
RESULTS_SEARCH_1_PARAMETERS_MSMS_STANDARD_DEVIATION_value	0.01
RESULTS_SEARCH_1_PARAMETERS_FASTA_filename	C:\AB SCIEX\ProteinPilot Data\SearchDatabases\uniprotkb_organism_id_4081 (Solanum lycopersicum)_2024_04_28.fasta
RESULTS_SEARCH_1_PARAMETERS_AUTO_CALIBRATION_ms	TRUE
RESULTS_SEARCH_1_PARAMETERS_AUTO_CALIBRATION_msexport	FALSE
RESULTS_SEARCH_1_PARAMETERS_AUTO_CALIBRATION_msms	TRUE
RESULTS_SEARCH_1_PARAMETERS_AUTO_CALIBRATION_msmstolsdratio	2.75
RESULTS_SEARCH_1_PARAMETERS_AUTO_CALIBRATION_mstolsdratio	7
RESULTS_SEARCH_1_PARAMETERS_AUTO_CALIBRATION_squareroot	TRUE
RESULTS_SEARCH_1_PARAMETERS_AUTO_CALIBRATION_type	dalton
RESULTS_SEARCH_1_PARAMETERS_AUTO_CALIBRATION_MCP_d_s_s_f	0.0666667
RESULTS_SEARCH_1_PARAMETERS_AUTO_CALIBRATION_MCP_d_s_w_f	3
RESULTS_SEARCH_1_PARAMETERS_AUTO_CALIBRATION_MCP_m_f_r_mbc	200
RESULTS_SEARCH_1_PARAMETERS_AUTO_CALIBRATION_MCP_m_m_c	10
RESULTS_SEARCH_1_PARAMETERS_AUTO_CALIBRATION_MCP_m_m_f_s	0.25
RESULTS_SEARCH_1_PARAMETERS_AUTO_CALIBRATION_MCP_m_m_p_f	0.33
RESULTS_SEARCH_1_PARAMETERS_AUTO_CALIBRATION_MCP_m_m_p_rms_f	1
RESULTS_SEARCH_1_PARAMETERS_AUTO_CALIBRATION_MCP_m_p_t_f	1
RESULTS_SEARCH_1_PARAMETERS_AUTO_CALIBRATION_MCP_m_r_h_n_b	15
RESULTS_SEARCH_1_PARAMETERS_AUTO_CALIBRATION_MCP_m_z_n_s	99
RESULTS_SEARCH_1_PARAMETERS_AUTO_CALIBRATION_MCP_m_z_s_mn_f_r	0.0666667
RESULTS_SEARCH_1_PARAMETERS_AUTO_CALIBRATION_MCP_m_z_s_mx_f_r	0.1
RESULTS_SEARCH_1_PARAMETERS_MS_AUTO_CALIBRATION_OUT_avres	-9.15558e-11
RESULTS_SEARCH_1_PARAMETERS_MS_AUTO_CALIBRATION_OUT_c0	0.000465555
RESULTS_SEARCH_1_PARAMETERS_MS_AUTO_CALIBRATION_OUT_c1minus1	-1.13403e-05
RESULTS_SEARCH_1_PARAMETERS_MS_AUTO_CALIBRATION_OUT_c2	0
RESULTS_SEARCH_1_PARAMETERS_MS_AUTO_CALIBRATION_OUT_file	1
RESULTS_SEARCH_1_PARAMETERS_MS_AUTO_CALIBRATION_OUT_partnumber	1
RESULTS_SEARCH_1_PARAMETERS_MS_AUTO_CALIBRATION_OUT_polyorder	1
RESULTS_SEARCH_1_PARAMETERS_MS_AUTO_CALIBRATION_OUT_sample	1
RESULTS_SEARCH_1_PARAMETERS_MS_AUTO_CALIBRATION_OUT_squareroot	TRUE
RESULTS_SEARCH_1_PARAMETERS_MSMS_AUTO_CALIBRATION_OUT_avres	-3.97233e-08
RESULTS_SEARCH_1_PARAMETERS_MSMS_AUTO_CALIBRATION_OUT_c0	4.1728e-05
RESULTS_SEARCH_1_PARAMETERS_MSMS_AUTO_CALIBRATION_OUT_c1minus1	-2.77619e-06
RESULTS_SEARCH_1_PARAMETERS_MSMS_AUTO_CALIBRATION_OUT_c2	0
RESULTS_SEARCH_1_PARAMETERS_MSMS_AUTO_CALIBRATION_OUT_file	1
RESULTS_SEARCH_1_PARAMETERS_MSMS_AUTO_CALIBRATION_OUT_partnumber	1
RESULTS_SEARCH_1_PARAMETERS_MSMS_AUTO_CALIBRATION_OUT_polyorder	1
RESULTS_SEARCH_1_PARAMETERS_MSMS_AUTO_CALIBRATION_OUT_sample	1
RESULTS_SEARCH_1_PARAMETERS_MSMS_AUTO_CALIBRATION_OUT_squareroot	TRUE
RESULTS_SEARCH_1_PARAMETERS_MAX_PRECURSORS_FRAGLET	5
RESULTS_SEARCH_1_PARAMETERS_MAX_PRECURSORS_TAGLET	1
RESULTS_SEARCH_1_PARAMETERS_PRECURSORS_DR_FRAGLET	10
RESULTS_SEARCH_1_PARAMETERS_PRECURSORS_DR_TAGLET	3
RESULTS_SEARCH_1_PARAMETERS_DEFAULT_CHARGE_STATE_1_charge	2
RESULTS_SEARCH_1_PARAMETERS_DEFAULT_CHARGE_STATE_1_probability	1
RESULTS_SEARCH_1_PARAMETERS_DEFAULT_CHARGE_STATE_2_charge	3
RESULTS_SEARCH_1_PARAMETERS_DEFAULT_CHARGE_STATE_2_probability	1
RESULTS_SEARCH_1_PARAMETERS_DEFAULT_CHARGE_STATE_3_charge	4
RESULTS_SEARCH_1_PARAMETERS_DEFAULT_CHARGE_STATE_3_probability	1
RESULTS_SEARCH_1_PARAMETERS_VERSION	5.0.1.0, 4895
RESULTS_SEARCH_1_PARAMETERS_PARAGON_VERSION	5.0.1.0, 4874
RESULTS_SEARCH_1_PARAMETERS_APPLICATION	ProteinPilot(tm) Software
RESULTS_SEARCH_1_PARAMETERS_PROGROUP_alternativedispositionmaximumfoldprobabilitydrop	100
RESULTS_SEARCH_1_PARAMETERS_PROGROUP_alternativedispositionmaximumfoldscoredrop	2
RESULTS_SEARCH_1_PARAMETERS_PROGROUP_autodiscordantpeptidethreshold	0.3
RESULTS_SEARCH_1_PARAMETERS_PROGROUP_bayesconfidencecalclulation	TRUE
RESULTS_SEARCH_1_PARAMETERS_PROGROUP_calibrateconfidence	TRUE
RESULTS_SEARCH_1_PARAMETERS_PROGROUP_compresspeptides	FALSE
RESULTS_SEARCH_1_PARAMETERS_PROGROUP_confidencepercentthresholdforexcludingothersfromquant	15
RESULTS_SEARCH_1_PARAMETERS_PROGROUP_confidencepercentthresholdforincludingselfinquant	15
RESULTS_SEARCH_1_PARAMETERS_PROGROUP_donotstoremspeaklists	FALSE
RESULTS_SEARCH_1_PARAMETERS_PROGROUP_fasta	C:\AB SCIEX\ProteinPilot Data\SearchDatabases\uniprotkb_organism_id_4081 (Solanum lycopersicum)_2024_04_28.fasta
RESULTS_SEARCH_1_PARAMETERS_PROGROUP_featuregroupminpepconf	0.66
RESULTS_SEARCH_1_PARAMETERS_PROGROUP_featuregroupminups	0.47
RESULTS_SEARCH_1_PARAMETERS_PROGROUP_focusingintersection	4
RESULTS_SEARCH_1_PARAMETERS_PROGROUP_focusingminimummatchconfidence	0.1
RESULTS_SEARCH_1_PARAMETERS_PROGROUP_focusingminunusedprotscore	0.1
RESULTS_SEARCH_1_PARAMETERS_PROGROUP_focusingsubsetcutoff	6
RESULTS_SEARCH_1_PARAMETERS_PROGROUP_intersection	1.3
RESULTS_SEARCH_1_PARAMETERS_PROGROUP_minimummatchconfidencecutoff	0.001
RESULTS_SEARCH_1_PARAMETERS_PROGROUP_minunusedprotscore	0.0458
RESULTS_SEARCH_1_PARAMETERS_PROGROUP_subsetcutoff	2
RESULTS_SEARCH_1_PARAMETERS_PROGROUP_unusedprotscorethresholdforexcludingothersfromquant	1.3
RESULTS_SEARCH_1_PARAMETERS_PEAKLIST_count	1910-04-28
RESULTS_SEARCH_1_PARAMETERS_PEAKLIST_filenumber	1
RESULTS_SEARCH_1_PARAMETERS_PEAKLIST_original_count	3771
RESULTS_SEARCH_1_PARAMETERS_PEAKLIST_originalfilename	Z:\Aya\SP0085\240418-SP0085-5.wiff
RESULTS_SEARCH_1_PARAMETERS_PEAKLIST_partnumber	1
RESULTS_SEARCH_1_PARAMETERS_QUANT_TYPE_background_correction	FALSE
RESULTS_SEARCH_1_PARAMETERS_QUANT_TYPE_bias_correction	TRUE
RESULTS_SEARCH_1_PARAMETERS_QUANT_TYPE_keep_extreme_peptides_over_fraction	0
RESULTS_SEARCH_1_PARAMETERS_QUANT_TYPE_low_confidence_check	TRUE
RESULTS_SEARCH_1_PARAMETERS_QUANT_TYPE_low_intensity_check	TRUE
RESULTS_SEARCH_1_PARAMETERS_QUANT_TYPE_median_statistic	TRUE
RESULTS_SEARCH_1_PARAMETERS_QUANT_TYPE_mod_check	TRUE
RESULTS_SEARCH_1_PARAMETERS_QUANT_TYPE_quant_threshold	-1
RESULTS_SEARCH_1_PARAMETERS_QUANT_TYPE_quant_threshold_sn	9
RESULTS_SEARCH_1_PARAMETERS_QUANT_TYPE_separate_searches	FALSE
RESULTS_SEARCH_1_PARAMETERS_QUANT_TYPE_shared_msms_check	TRUE
RESULTS_SEARCH_1_PARAMETERS_PARAGON_METHOD_SETTINGS_UI_SAMPLE_TYPE	Identification
RESULTS_SEARCH_1_PARAMETERS_PARAGON_METHOD_SETTINGS_UI_CYS_ALKYLATION	Iodoacetamide
RESULTS_SEARCH_1_PARAMETERS_PARAGON_METHOD_SETTINGS_UI_DIGESTION	Trypsin
RESULTS_SEARCH_1_PARAMETERS_PARAGON_METHOD_SETTINGS_UI_SPECIAL_FACTOR	Urea denaturation
RESULTS_SEARCH_1_PARAMETERS_PARAGON_METHOD_SETTINGS_UI_INSTRUMENT	TripleTOF 5600
RESULTS_SEARCH_1_PARAMETERS_PARAGON_METHOD_SETTINGS_UI_SEARCH_EFFORT	Thorough
RESULTS_SEARCH_1_PARAMETERS_PARAGON_METHOD_SETTINGS_UI_ID_FOCUS	Biological modifications
RESULTS_SEARCH_1_PARAMETERS_PARAGON_METHOD_SETTINGS_UI_USER_NAME	proteomics-PC\proteomics
RESULTS_SEARCH_1_PARAMETERS_PARAGON_METHOD_SETTINGS_UI_MACHINE_NAME	PROTEOMICS-PC
RESULTS_SEARCH_1_PARAMETERS_PARAGON_METHOD_SETTINGS_UI_SEARCH_ID	#VALUE!
RESULTS_SEARCH_1_PARAMETERS_PARAGON_METHOD_SETTINGS_UI_START_TIME	2024-05-01 02:17:38
RESULTS_SEARCH_1_PARAMETERS_PARAGON_METHOD_SETTINGS_UI_MIN_UNUSED_PROTSCORE	01:05:57.120000
RESULTS_SEARCH_1_PARAMETERS_PARAGON_METHOD_SETTINGS_UI_PSPEP	TRUE
RESULTS_SEARCH_2_time_cpu	154125
RESULTS_SEARCH_2_time_duration	164875
RESULTS_SEARCH_2_version	5.0.1.4874
RESULTS_SEARCH_2_xml:id	SEARCH:2:638501266589241953_0
RESULTS_SEARCH_2_PARAMETERS_chemical_data_edited	FALSE
RESULTS_SEARCH_2_PARAMETERS_do_multiprecursor_search	TRUE
RESULTS_SEARCH_2_PARAMETERS_do_reverse_search	TRUE
RESULTS_SEARCH_2_PARAMETERS_max_quant_labels	35
RESULTS_SEARCH_2_PARAMETERS_maxresults	15
RESULTS_SEARCH_2_PARAMETERS_separate_searches	FALSE
RESULTS_SEARCH_2_PARAMETERS_MSTOLERANCE_type	dalton
RESULTS_SEARCH_2_PARAMETERS_MSTOLERANCE_value	0.05
RESULTS_SEARCH_2_PARAMETERS_MSMSTOLERANCE_type	dalton
RESULTS_SEARCH_2_PARAMETERS_MSMSTOLERANCE_value	0.1
RESULTS_SEARCH_2_PARAMETERS_MS_STANDARD_DEVIATION_type	dalton
RESULTS_SEARCH_2_PARAMETERS_MS_STANDARD_DEVIATION_value	0.0011
RESULTS_SEARCH_2_PARAMETERS_MSMS_STANDARD_DEVIATION_type	dalton
RESULTS_SEARCH_2_PARAMETERS_MSMS_STANDARD_DEVIATION_value	0.01
RESULTS_SEARCH_2_PARAMETERS_FASTA_filename	C:\AB SCIEX\ProteinPilot Data\SearchDatabases\uniprotkb_organism_id_4081 (Solanum lycopersicum)_2024_04_28.fasta
RESULTS_SEARCH_2_PARAMETERS_AUTO_CALIBRATION_ms	TRUE
RESULTS_SEARCH_2_PARAMETERS_AUTO_CALIBRATION_msexport	FALSE
RESULTS_SEARCH_2_PARAMETERS_AUTO_CALIBRATION_msms	TRUE
RESULTS_SEARCH_2_PARAMETERS_AUTO_CALIBRATION_msmstolsdratio	2.75
RESULTS_SEARCH_2_PARAMETERS_AUTO_CALIBRATION_mstolsdratio	7
RESULTS_SEARCH_2_PARAMETERS_AUTO_CALIBRATION_squareroot	TRUE
RESULTS_SEARCH_2_PARAMETERS_AUTO_CALIBRATION_type	dalton
RESULTS_SEARCH_2_PARAMETERS_AUTO_CALIBRATION_MCP_d_s_s_f	0.0666667
RESULTS_SEARCH_2_PARAMETERS_AUTO_CALIBRATION_MCP_d_s_w_f	3
RESULTS_SEARCH_2_PARAMETERS_AUTO_CALIBRATION_MCP_m_f_r_mbc	200
RESULTS_SEARCH_2_PARAMETERS_AUTO_CALIBRATION_MCP_m_m_c	10
RESULTS_SEARCH_2_PARAMETERS_AUTO_CALIBRATION_MCP_m_m_f_s	0.25
RESULTS_SEARCH_2_PARAMETERS_AUTO_CALIBRATION_MCP_m_m_p_f	0.33
RESULTS_SEARCH_2_PARAMETERS_AUTO_CALIBRATION_MCP_m_m_p_rms_f	1
RESULTS_SEARCH_2_PARAMETERS_AUTO_CALIBRATION_MCP_m_p_t_f	1
RESULTS_SEARCH_2_PARAMETERS_AUTO_CALIBRATION_MCP_m_r_h_n_b	15
RESULTS_SEARCH_2_PARAMETERS_AUTO_CALIBRATION_MCP_m_z_n_s	99
RESULTS_SEARCH_2_PARAMETERS_AUTO_CALIBRATION_MCP_m_z_s_mn_f_r	0.0666667
RESULTS_SEARCH_2_PARAMETERS_AUTO_CALIBRATION_MCP_m_z_s_mx_f_r	0.1
RESULTS_SEARCH_2_PARAMETERS_MS_AUTO_CALIBRATION_OUT_avres	-9.15558e-11
RESULTS_SEARCH_2_PARAMETERS_MS_AUTO_CALIBRATION_OUT_c0	0.000465555
RESULTS_SEARCH_2_PARAMETERS_MS_AUTO_CALIBRATION_OUT_c1minus1	-1.13403e-05
RESULTS_SEARCH_2_PARAMETERS_MS_AUTO_CALIBRATION_OUT_c2	0
RESULTS_SEARCH_2_PARAMETERS_MS_AUTO_CALIBRATION_OUT_file	1900-01-01
RESULTS_SEARCH_2_PARAMETERS_MS_AUTO_CALIBRATION_OUT_partnumber	1
RESULTS_SEARCH_2_PARAMETERS_MS_AUTO_CALIBRATION_OUT_polyorder	1
RESULTS_SEARCH_2_PARAMETERS_MS_AUTO_CALIBRATION_OUT_sample	1
RESULTS_SEARCH_2_PARAMETERS_MS_AUTO_CALIBRATION_OUT_squareroot	TRUE
RESULTS_SEARCH_2_PARAMETERS_MSMS_AUTO_CALIBRATION_OUT_avres	-3.97233e-08
RESULTS_SEARCH_2_PARAMETERS_MSMS_AUTO_CALIBRATION_OUT_c0	4.1728e-05
RESULTS_SEARCH_2_PARAMETERS_MSMS_AUTO_CALIBRATION_OUT_c1minus1	-2.77619e-06
RESULTS_SEARCH_2_PARAMETERS_MSMS_AUTO_CALIBRATION_OUT_c2	0
RESULTS_SEARCH_2_PARAMETERS_MSMS_AUTO_CALIBRATION_OUT_file	1
RESULTS_SEARCH_2_PARAMETERS_MSMS_AUTO_CALIBRATION_OUT_partnumber	1
RESULTS_SEARCH_2_PARAMETERS_MSMS_AUTO_CALIBRATION_OUT_polyorder	1
RESULTS_SEARCH_2_PARAMETERS_MSMS_AUTO_CALIBRATION_OUT_sample	1
RESULTS_SEARCH_2_PARAMETERS_MSMS_AUTO_CALIBRATION_OUT_squareroot	TRUE
RESULTS_SEARCH_2_PARAMETERS_MAX_PRECURSORS_FRAGLET	5
RESULTS_SEARCH_2_PARAMETERS_MAX_PRECURSORS_TAGLET	1
RESULTS_SEARCH_2_PARAMETERS_PRECURSORS_DR_FRAGLET	10
RESULTS_SEARCH_2_PARAMETERS_PRECURSORS_DR_TAGLET	3
RESULTS_SEARCH_2_PARAMETERS_DEFAULT_CHARGE_STATE_1_charge	2
RESULTS_SEARCH_2_PARAMETERS_DEFAULT_CHARGE_STATE_1_probability	1
RESULTS_SEARCH_2_PARAMETERS_DEFAULT_CHARGE_STATE_2_charge	3
RESULTS_SEARCH_2_PARAMETERS_DEFAULT_CHARGE_STATE_2_probability	1
RESULTS_SEARCH_2_PARAMETERS_DEFAULT_CHARGE_STATE_3_charge	4
RESULTS_SEARCH_2_PARAMETERS_DEFAULT_CHARGE_STATE_3_probability	1
RESULTS_SEARCH_2_PARAMETERS_VERSION	5.0.1.0, 4895
RESULTS_SEARCH_2_PARAMETERS_PARAGON_VERSION	5.0.1.0, 4874
RESULTS_SEARCH_2_PARAMETERS_APPLICATION	ProteinPilot(tm) Software
RESULTS_SEARCH_2_PARAMETERS_PROGROUP_alternativedispositionmaximumfoldprobabilitydrop	100
RESULTS_SEARCH_2_PARAMETERS_PROGROUP_alternativedispositionmaximumfoldscoredrop	2
RESULTS_SEARCH_2_PARAMETERS_PROGROUP_autodiscordantpeptidethreshold	0.3
RESULTS_SEARCH_2_PARAMETERS_PROGROUP_bayesconfidencecalclulation	TRUE
RESULTS_SEARCH_2_PARAMETERS_PROGROUP_calibrateconfidence	TRUE
RESULTS_SEARCH_2_PARAMETERS_PROGROUP_compresspeptides	FALSE
RESULTS_SEARCH_2_PARAMETERS_PROGROUP_confidencepercentthresholdforexcludingothersfromquant	15
RESULTS_SEARCH_2_PARAMETERS_PROGROUP_confidencepercentthresholdforincludingselfinquant	15
RESULTS_SEARCH_2_PARAMETERS_PROGROUP_donotstoremspeaklists	FALSE
RESULTS_SEARCH_2_PARAMETERS_PROGROUP_fasta	C:\AB SCIEX\ProteinPilot Data\SearchDatabases\uniprotkb_organism_id_4081 (Solanum lycopersicum)_2024_04_28.fasta
RESULTS_SEARCH_2_PARAMETERS_PROGROUP_featuregroupminpepconf	0.66
RESULTS_SEARCH_2_PARAMETERS_PROGROUP_featuregroupminups	0.47
RESULTS_SEARCH_2_PARAMETERS_PROGROUP_focusingintersection	4
RESULTS_SEARCH_2_PARAMETERS_PROGROUP_focusingminimummatchconfidence	0.1
RESULTS_SEARCH_2_PARAMETERS_PROGROUP_focusingminunusedprotscore	0.1
RESULTS_SEARCH_2_PARAMETERS_PROGROUP_focusingsubsetcutoff	6
RESULTS_SEARCH_2_PARAMETERS_PROGROUP_intersection	1.3
RESULTS_SEARCH_2_PARAMETERS_PROGROUP_minimummatchconfidencecutoff	0.001
RESULTS_SEARCH_2_PARAMETERS_PROGROUP_minunusedprotscore	0.0458
RESULTS_SEARCH_2_PARAMETERS_PROGROUP_subsetcutoff	2
RESULTS_SEARCH_2_PARAMETERS_PROGROUP_unusedprotscorethresholdforexcludingothersfromquant	1.3
RESULTS_SEARCH_2_PARAMETERS_PEAKLIST_count	3771
RESULTS_SEARCH_2_PARAMETERS_PEAKLIST_filenumber	1
RESULTS_SEARCH_2_PARAMETERS_PEAKLIST_original_count	3771
RESULTS_SEARCH_2_PARAMETERS_PEAKLIST_originalfilename	Z:\Aya\SP0085\240418-SP0085-5.wiff
RESULTS_SEARCH_2_PARAMETERS_PEAKLIST_partnumber	1
RESULTS_SEARCH_2_PARAMETERS_QUANT_TYPE_background_correction	FALSE
RESULTS_SEARCH_2_PARAMETERS_QUANT_TYPE_bias_correction	TRUE
RESULTS_SEARCH_2_PARAMETERS_QUANT_TYPE_keep_extreme_peptides_over_fraction	0
RESULTS_SEARCH_2_PARAMETERS_QUANT_TYPE_low_confidence_check	TRUE
RESULTS_SEARCH_2_PARAMETERS_QUANT_TYPE_low_intensity_check	TRUE
RESULTS_SEARCH_2_PARAMETERS_QUANT_TYPE_median_statistic	TRUE
RESULTS_SEARCH_2_PARAMETERS_QUANT_TYPE_mod_check	TRUE
RESULTS_SEARCH_2_PARAMETERS_QUANT_TYPE_quant_threshold	-1
RESULTS_SEARCH_2_PARAMETERS_QUANT_TYPE_quant_threshold_sn	9
RESULTS_SEARCH_2_PARAMETERS_QUANT_TYPE_separate_searches	FALSE
RESULTS_SEARCH_2_PARAMETERS_QUANT_TYPE_shared_msms_check	TRUE
RESULTS_SEARCH_2_PARAMETERS_PARAGON_METHOD_SETTINGS_UI_SAMPLE_TYPE	Identification
RESULTS_SEARCH_2_PARAMETERS_PARAGON_METHOD_SETTINGS_UI_CYS_ALKYLATION	Iodoacetamide
RESULTS_SEARCH_2_PARAMETERS_PARAGON_METHOD_SETTINGS_UI_DIGESTION	Trypsin
RESULTS_SEARCH_2_PARAMETERS_PARAGON_METHOD_SETTINGS_UI_SPECIAL_FACTOR	Urea denaturation
RESULTS_SEARCH_2_PARAMETERS_PARAGON_METHOD_SETTINGS_UI_INSTRUMENT	TripleTOF 5600
RESULTS_SEARCH_2_PARAMETERS_PARAGON_METHOD_SETTINGS_UI_SEARCH_EFFORT	Thorough
RESULTS_SEARCH_2_PARAMETERS_PARAGON_METHOD_SETTINGS_UI_ID_FOCUS	Biological modifications
RESULTS_SEARCH_2_PARAMETERS_PARAGON_METHOD_SETTINGS_UI_USER_NAME	proteomics-PC\proteomics
RESULTS_SEARCH_2_PARAMETERS_PARAGON_METHOD_SETTINGS_UI_MACHINE_NAME	PROTEOMICS-PC
RESULTS_SEARCH_2_PARAMETERS_PARAGON_METHOD_SETTINGS_UI_SEARCH_ID	6.38501e+17
RESULTS_SEARCH_2_PARAMETERS_PARAGON_METHOD_SETTINGS_UI_START_TIME	2024-05-01 02:17:38
RESULTS_SEARCH_2_PARAMETERS_PARAGON_METHOD_SETTINGS_UI_MIN_UNUSED_PROTSCORE	0.0458
RESULTS_SEARCH_2_PARAMETERS_PARAGON_METHOD_SETTINGS_UI_PSPEP	TRUE
RESULTS_SEARCH_3_time_cpu	35828
RESULTS_SEARCH_3_time_duration	47875
RESULTS_SEARCH_3_version	5.0.1.4874
RESULTS_SEARCH_3_xml:id	SEARCH:1:638501266589241953_1
RESULTS_SEARCH_3_PARAMETERS_chemical_data_edited	FALSE
RESULTS_SEARCH_3_PARAMETERS_do_multiprecursor_search	TRUE
RESULTS_SEARCH_3_PARAMETERS_do_reverse_search	TRUE
RESULTS_SEARCH_3_PARAMETERS_max_quant_labels	35
RESULTS_SEARCH_3_PARAMETERS_maxresults	15
RESULTS_SEARCH_3_PARAMETERS_separate_searches	FALSE
RESULTS_SEARCH_3_PARAMETERS_MSTOLERANCE_type	dalton
RESULTS_SEARCH_3_PARAMETERS_MSTOLERANCE_value	0.05
RESULTS_SEARCH_3_PARAMETERS_MSMSTOLERANCE_type	dalton
RESULTS_SEARCH_3_PARAMETERS_MSMSTOLERANCE_value	0.1
RESULTS_SEARCH_3_PARAMETERS_MS_STANDARD_DEVIATION_type	dalton
RESULTS_SEARCH_3_PARAMETERS_MS_STANDARD_DEVIATION_value	0.0011
RESULTS_SEARCH_3_PARAMETERS_MSMS_STANDARD_DEVIATION_type	dalton
RESULTS_SEARCH_3_PARAMETERS_MSMS_STANDARD_DEVIATION_value	0.01
RESULTS_SEARCH_3_PARAMETERS_FASTA_filename	C:\AB SCIEX\ProteinPilot Data\SearchDatabases\uniprotkb_organism_id_4081 (Solanum lycopersicum)_2024_04_28.fasta
RESULTS_SEARCH_3_PARAMETERS_AUTO_CALIBRATION_ms	TRUE
RESULTS_SEARCH_3_PARAMETERS_AUTO_CALIBRATION_msexport	FALSE
RESULTS_SEARCH_3_PARAMETERS_AUTO_CALIBRATION_msms	TRUE
RESULTS_SEARCH_3_PARAMETERS_AUTO_CALIBRATION_msmstolsdratio	2.75
RESULTS_SEARCH_3_PARAMETERS_AUTO_CALIBRATION_mstolsdratio	7
RESULTS_SEARCH_3_PARAMETERS_AUTO_CALIBRATION_squareroot	TRUE
RESULTS_SEARCH_3_PARAMETERS_AUTO_CALIBRATION_type	dalton
RESULTS_SEARCH_3_PARAMETERS_AUTO_CALIBRATION_MCP_d_s_s_f	0.0666667
RESULTS_SEARCH_3_PARAMETERS_AUTO_CALIBRATION_MCP_d_s_w_f	3
RESULTS_SEARCH_3_PARAMETERS_AUTO_CALIBRATION_MCP_m_f_r_mbc	200
RESULTS_SEARCH_3_PARAMETERS_AUTO_CALIBRATION_MCP_m_m_c	10
RESULTS_SEARCH_3_PARAMETERS_AUTO_CALIBRATION_MCP_m_m_f_s	0.25
RESULTS_SEARCH_3_PARAMETERS_AUTO_CALIBRATION_MCP_m_m_p_f	0.33
RESULTS_SEARCH_3_PARAMETERS_AUTO_CALIBRATION_MCP_m_m_p_rms_f	1
RESULTS_SEARCH_3_PARAMETERS_AUTO_CALIBRATION_MCP_m_p_t_f	1
RESULTS_SEARCH_3_PARAMETERS_AUTO_CALIBRATION_MCP_m_r_h_n_b	15
RESULTS_SEARCH_3_PARAMETERS_AUTO_CALIBRATION_MCP_m_z_n_s	99
RESULTS_SEARCH_3_PARAMETERS_AUTO_CALIBRATION_MCP_m_z_s_mn_f_r	0.0666667
RESULTS_SEARCH_3_PARAMETERS_AUTO_CALIBRATION_MCP_m_z_s_mx_f_r	0.1
RESULTS_SEARCH_3_PARAMETERS_MAX_PRECURSORS_FRAGLET	5
RESULTS_SEARCH_3_PARAMETERS_MAX_PRECURSORS_TAGLET	1
RESULTS_SEARCH_3_PARAMETERS_PRECURSORS_DR_FRAGLET	10
RESULTS_SEARCH_3_PARAMETERS_PRECURSORS_DR_TAGLET	3
RESULTS_SEARCH_3_PARAMETERS_DEFAULT_CHARGE_STATE_1_charge	2
RESULTS_SEARCH_3_PARAMETERS_DEFAULT_CHARGE_STATE_1_probability	1
RESULTS_SEARCH_3_PARAMETERS_DEFAULT_CHARGE_STATE_2_charge	3
RESULTS_SEARCH_3_PARAMETERS_DEFAULT_CHARGE_STATE_2_probability	1
RESULTS_SEARCH_3_PARAMETERS_DEFAULT_CHARGE_STATE_3_charge	4
RESULTS_SEARCH_3_PARAMETERS_DEFAULT_CHARGE_STATE_3_probability	1
RESULTS_SEARCH_3_PARAMETERS_VERSION	5.0.1.0, 4895
RESULTS_SEARCH_3_PARAMETERS_PARAGON_VERSION	5.0.1.0, 4874
RESULTS_SEARCH_3_PARAMETERS_APPLICATION	ProteinPilot(tm) Software
RESULTS_SEARCH_3_PARAMETERS_PROGROUP_alternativedispositionmaximumfoldprobabilitydrop	100
RESULTS_SEARCH_3_PARAMETERS_PROGROUP_alternativedispositionmaximumfoldscoredrop	2
RESULTS_SEARCH_3_PARAMETERS_PROGROUP_autodiscordantpeptidethreshold	0.3
RESULTS_SEARCH_3_PARAMETERS_PROGROUP_bayesconfidencecalclulation	TRUE
RESULTS_SEARCH_3_PARAMETERS_PROGROUP_calibrateconfidence	TRUE
RESULTS_SEARCH_3_PARAMETERS_PROGROUP_compresspeptides	FALSE
RESULTS_SEARCH_3_PARAMETERS_PROGROUP_confidencepercentthresholdforexcludingothersfromquant	15
RESULTS_SEARCH_3_PARAMETERS_PROGROUP_confidencepercentthresholdforincludingselfinquant	15
RESULTS_SEARCH_3_PARAMETERS_PROGROUP_donotstoremspeaklists	FALSE
RESULTS_SEARCH_3_PARAMETERS_PROGROUP_fasta	C:\AB SCIEX\ProteinPilot Data\SearchDatabases\uniprotkb_organism_id_4081 (Solanum lycopersicum)_2024_04_28.fasta
RESULTS_SEARCH_3_PARAMETERS_PROGROUP_featuregroupminpepconf	0.66
RESULTS_SEARCH_3_PARAMETERS_PROGROUP_featuregroupminups	0.47
RESULTS_SEARCH_3_PARAMETERS_PROGROUP_focusingintersection	4
RESULTS_SEARCH_3_PARAMETERS_PROGROUP_focusingminimummatchconfidence	0.1
RESULTS_SEARCH_3_PARAMETERS_PROGROUP_focusingminunusedprotscore	0.1
RESULTS_SEARCH_3_PARAMETERS_PROGROUP_focusingsubsetcutoff	6
RESULTS_SEARCH_3_PARAMETERS_PROGROUP_intersection	1.3
RESULTS_SEARCH_3_PARAMETERS_PROGROUP_minimummatchconfidencecutoff	0.001
RESULTS_SEARCH_3_PARAMETERS_PROGROUP_minunusedprotscore	0.0458
RESULTS_SEARCH_3_PARAMETERS_PROGROUP_subsetcutoff	2
RESULTS_SEARCH_3_PARAMETERS_PROGROUP_unusedprotscorethresholdforexcludingothersfromquant	1.3
RESULTS_SEARCH_3_PARAMETERS_PEAKLIST_count	3762
RESULTS_SEARCH_3_PARAMETERS_PEAKLIST_filenumber	1
RESULTS_SEARCH_3_PARAMETERS_PEAKLIST_original_count	3762
RESULTS_SEARCH_3_PARAMETERS_PEAKLIST_originalfilename	Z:\Aya\SP0085\240418-SP0085-5.wiff
RESULTS_SEARCH_3_PARAMETERS_PEAKLIST_partnumber	2
RESULTS_SEARCH_3_PARAMETERS_QUANT_TYPE_background_correction	FALSE
RESULTS_SEARCH_3_PARAMETERS_QUANT_TYPE_bias_correction	TRUE
RESULTS_SEARCH_3_PARAMETERS_QUANT_TYPE_keep_extreme_peptides_over_fraction	0
RESULTS_SEARCH_3_PARAMETERS_QUANT_TYPE_low_confidence_check	TRUE
RESULTS_SEARCH_3_PARAMETERS_QUANT_TYPE_low_intensity_check	TRUE
RESULTS_SEARCH_3_PARAMETERS_QUANT_TYPE_median_statistic	TRUE
RESULTS_SEARCH_3_PARAMETERS_QUANT_TYPE_mod_check	TRUE
RESULTS_SEARCH_3_PARAMETERS_QUANT_TYPE_quant_threshold	-1
RESULTS_SEARCH_3_PARAMETERS_QUANT_TYPE_quant_threshold_sn	9
RESULTS_SEARCH_3_PARAMETERS_QUANT_TYPE_separate_searches	FALSE
RESULTS_SEARCH_3_PARAMETERS_QUANT_TYPE_shared_msms_check	TRUE
RESULTS_SEARCH_3_PARAMETERS_PARAGON_METHOD_SETTINGS_UI_SAMPLE_TYPE	Identification
RESULTS_SEARCH_3_PARAMETERS_PARAGON_METHOD_SETTINGS_UI_CYS_ALKYLATION	Iodoacetamide
RESULTS_SEARCH_3_PARAMETERS_PARAGON_METHOD_SETTINGS_UI_DIGESTION	Trypsin
RESULTS_SEARCH_3_PARAMETERS_PARAGON_METHOD_SETTINGS_UI_SPECIAL_FACTOR	Urea denaturation
RESULTS_SEARCH_3_PARAMETERS_PARAGON_METHOD_SETTINGS_UI_INSTRUMENT	TripleTOF 5600
RESULTS_SEARCH_3_PARAMETERS_PARAGON_METHOD_SETTINGS_UI_SEARCH_EFFORT	Thorough
RESULTS_SEARCH_3_PARAMETERS_PARAGON_METHOD_SETTINGS_UI_ID_FOCUS	Biological modifications
RESULTS_SEARCH_3_PARAMETERS_PARAGON_METHOD_SETTINGS_UI_USER_NAME	proteomics-PC\proteomics
RESULTS_SEARCH_3_PARAMETERS_PARAGON_METHOD_SETTINGS_UI_MACHINE_NAME	PROTEOMICS-PC
RESULTS_SEARCH_3_PARAMETERS_PARAGON_METHOD_SETTINGS_UI_SEARCH_ID	6.38501e+17
RESULTS_SEARCH_3_PARAMETERS_PARAGON_METHOD_SETTINGS_UI_START_TIME	2024-05-01 02:17:38
RESULTS_SEARCH_3_PARAMETERS_PARAGON_METHOD_SETTINGS_UI_MIN_UNUSED_PROTSCORE	0.0458
RESULTS_SEARCH_3_PARAMETERS_PARAGON_METHOD_SETTINGS_UI_PSPEP	TRUE
RESULTS_SEARCH_4_time_cpu	135609
RESULTS_SEARCH_4_time_duration	146406
RESULTS_SEARCH_4_version	5.0.1.4874
RESULTS_SEARCH_4_xml:id	SEARCH:2:638501266589241953_1
RESULTS_SEARCH_4_PARAMETERS_chemical_data_edited	FALSE
RESULTS_SEARCH_4_PARAMETERS_do_multiprecursor_search	TRUE
RESULTS_SEARCH_4_PARAMETERS_do_reverse_search	TRUE
RESULTS_SEARCH_4_PARAMETERS_max_quant_labels	35
RESULTS_SEARCH_4_PARAMETERS_maxresults	15
RESULTS_SEARCH_4_PARAMETERS_separate_searches	FALSE
RESULTS_SEARCH_4_PARAMETERS_MSTOLERANCE_type	dalton
RESULTS_SEARCH_4_PARAMETERS_MSTOLERANCE_value	0.05
RESULTS_SEARCH_4_PARAMETERS_MSMSTOLERANCE_type	dalton
RESULTS_SEARCH_4_PARAMETERS_MSMSTOLERANCE_value	0.1
RESULTS_SEARCH_4_PARAMETERS_MS_STANDARD_DEVIATION_type	dalton
RESULTS_SEARCH_4_PARAMETERS_MS_STANDARD_DEVIATION_value	0.0011
RESULTS_SEARCH_4_PARAMETERS_MSMS_STANDARD_DEVIATION_type	dalton
RESULTS_SEARCH_4_PARAMETERS_MSMS_STANDARD_DEVIATION_value	0.01
RESULTS_SEARCH_4_PARAMETERS_FASTA_filename	C:\AB SCIEX\ProteinPilot Data\SearchDatabases\uniprotkb_organism_id_4081 (Solanum lycopersicum)_2024_04_28.fasta
RESULTS_SEARCH_4_PARAMETERS_AUTO_CALIBRATION_ms	TRUE
RESULTS_SEARCH_4_PARAMETERS_AUTO_CALIBRATION_msexport	FALSE
RESULTS_SEARCH_4_PARAMETERS_AUTO_CALIBRATION_msms	TRUE
RESULTS_SEARCH_4_PARAMETERS_AUTO_CALIBRATION_msmstolsdratio	2.75
RESULTS_SEARCH_4_PARAMETERS_AUTO_CALIBRATION_mstolsdratio	7
RESULTS_SEARCH_4_PARAMETERS_AUTO_CALIBRATION_squareroot	TRUE
RESULTS_SEARCH_4_PARAMETERS_AUTO_CALIBRATION_type	dalton
RESULTS_SEARCH_4_PARAMETERS_AUTO_CALIBRATION_MCP_d_s_s_f	0.0666667
RESULTS_SEARCH_4_PARAMETERS_AUTO_CALIBRATION_MCP_d_s_w_f	3
RESULTS_SEARCH_4_PARAMETERS_AUTO_CALIBRATION_MCP_m_f_r_mbc	200
RESULTS_SEARCH_4_PARAMETERS_AUTO_CALIBRATION_MCP_m_m_c	10
RESULTS_SEARCH_4_PARAMETERS_AUTO_CALIBRATION_MCP_m_m_f_s	0.25
RESULTS_SEARCH_4_PARAMETERS_AUTO_CALIBRATION_MCP_m_m_p_f	0.33
RESULTS_SEARCH_4_PARAMETERS_AUTO_CALIBRATION_MCP_m_m_p_rms_f	1
RESULTS_SEARCH_4_PARAMETERS_AUTO_CALIBRATION_MCP_m_p_t_f	1
RESULTS_SEARCH_4_PARAMETERS_AUTO_CALIBRATION_MCP_m_r_h_n_b	15
RESULTS_SEARCH_4_PARAMETERS_AUTO_CALIBRATION_MCP_m_z_n_s	99
RESULTS_SEARCH_4_PARAMETERS_AUTO_CALIBRATION_MCP_m_z_s_mn_f_r	0.0666667
RESULTS_SEARCH_4_PARAMETERS_AUTO_CALIBRATION_MCP_m_z_s_mx_f_r	0.1
RESULTS_SEARCH_4_PARAMETERS_MAX_PRECURSORS_FRAGLET	5
RESULTS_SEARCH_4_PARAMETERS_MAX_PRECURSORS_TAGLET	1
RESULTS_SEARCH_4_PARAMETERS_PRECURSORS_DR_FRAGLET	10
RESULTS_SEARCH_4_PARAMETERS_PRECURSORS_DR_TAGLET	3
RESULTS_SEARCH_4_PARAMETERS_DEFAULT_CHARGE_STATE_1_charge	2
RESULTS_SEARCH_4_PARAMETERS_DEFAULT_CHARGE_STATE_1_probability	1
RESULTS_SEARCH_4_PARAMETERS_DEFAULT_CHARGE_STATE_2_charge	3
RESULTS_SEARCH_4_PARAMETERS_DEFAULT_CHARGE_STATE_2_probability	1
RESULTS_SEARCH_4_PARAMETERS_DEFAULT_CHARGE_STATE_3_charge	4
RESULTS_SEARCH_4_PARAMETERS_DEFAULT_CHARGE_STATE_3_probability	1
RESULTS_SEARCH_4_PARAMETERS_VERSION	5.0.1.0, 4895
RESULTS_SEARCH_4_PARAMETERS_PARAGON_VERSION	5.0.1.0, 4874
RESULTS_SEARCH_4_PARAMETERS_APPLICATION	ProteinPilot(tm) Software
RESULTS_SEARCH_4_PARAMETERS_PROGROUP_alternativedispositionmaximumfoldprobabilitydrop	100
RESULTS_SEARCH_4_PARAMETERS_PROGROUP_alternativedispositionmaximumfoldscoredrop	2
RESULTS_SEARCH_4_PARAMETERS_PROGROUP_autodiscordantpeptidethreshold	0.3
RESULTS_SEARCH_4_PARAMETERS_PROGROUP_bayesconfidencecalclulation	TRUE
RESULTS_SEARCH_4_PARAMETERS_PROGROUP_calibrateconfidence	TRUE
RESULTS_SEARCH_4_PARAMETERS_PROGROUP_compresspeptides	FALSE
RESULTS_SEARCH_4_PARAMETERS_PROGROUP_confidencepercentthresholdforexcludingothersfromquant	15
RESULTS_SEARCH_4_PARAMETERS_PROGROUP_confidencepercentthresholdforincludingselfinquant	15
RESULTS_SEARCH_4_PARAMETERS_PROGROUP_donotstoremspeaklists	FALSE
RESULTS_SEARCH_4_PARAMETERS_PROGROUP_fasta	C:\AB SCIEX\ProteinPilot Data\SearchDatabases\uniprotkb_organism_id_4081 (Solanum lycopersicum)_2024_04_28.fasta
RESULTS_SEARCH_4_PARAMETERS_PROGROUP_featuregroupminpepconf	0.66
RESULTS_SEARCH_4_PARAMETERS_PROGROUP_featuregroupminups	0.47
RESULTS_SEARCH_4_PARAMETERS_PROGROUP_focusingintersection	4
RESULTS_SEARCH_4_PARAMETERS_PROGROUP_focusingminimummatchconfidence	0.1
RESULTS_SEARCH_4_PARAMETERS_PROGROUP_focusingminunusedprotscore	0.1
RESULTS_SEARCH_4_PARAMETERS_PROGROUP_focusingsubsetcutoff	6
RESULTS_SEARCH_4_PARAMETERS_PROGROUP_intersection	1.3
RESULTS_SEARCH_4_PARAMETERS_PROGROUP_minimummatchconfidencecutoff	0.001
RESULTS_SEARCH_4_PARAMETERS_PROGROUP_minunusedprotscore	0.0458
RESULTS_SEARCH_4_PARAMETERS_PROGROUP_subsetcutoff	2
RESULTS_SEARCH_4_PARAMETERS_PROGROUP_unusedprotscorethresholdforexcludingothersfromquant	1.3
RESULTS_SEARCH_4_PARAMETERS_PEAKLIST_count	3762
RESULTS_SEARCH_4_PARAMETERS_PEAKLIST_filenumber	1
RESULTS_SEARCH_4_PARAMETERS_PEAKLIST_original_count	3762
RESULTS_SEARCH_4_PARAMETERS_PEAKLIST_originalfilename	Z:\Aya\SP0085\240418-SP0085-5.wiff
RESULTS_SEARCH_4_PARAMETERS_PEAKLIST_partnumber	2
RESULTS_SEARCH_4_PARAMETERS_QUANT_TYPE_background_correction	FALSE
RESULTS_SEARCH_4_PARAMETERS_QUANT_TYPE_bias_correction	TRUE
RESULTS_SEARCH_4_PARAMETERS_QUANT_TYPE_keep_extreme_peptides_over_fraction	0
RESULTS_SEARCH_4_PARAMETERS_QUANT_TYPE_low_confidence_check	TRUE
RESULTS_SEARCH_4_PARAMETERS_QUANT_TYPE_low_intensity_check	TRUE
RESULTS_SEARCH_4_PARAMETERS_QUANT_TYPE_median_statistic	TRUE
RESULTS_SEARCH_4_PARAMETERS_QUANT_TYPE_mod_check	TRUE
RESULTS_SEARCH_4_PARAMETERS_QUANT_TYPE_quant_threshold	-1
RESULTS_SEARCH_4_PARAMETERS_QUANT_TYPE_quant_threshold_sn	9
RESULTS_SEARCH_4_PARAMETERS_QUANT_TYPE_separate_searches	FALSE
RESULTS_SEARCH_4_PARAMETERS_QUANT_TYPE_shared_msms_check	TRUE
RESULTS_SEARCH_4_PARAMETERS_PARAGON_METHOD_SETTINGS_UI_SAMPLE_TYPE	Identification
RESULTS_SEARCH_4_PARAMETERS_PARAGON_METHOD_SETTINGS_UI_CYS_ALKYLATION	Iodoacetamide
RESULTS_SEARCH_4_PARAMETERS_PARAGON_METHOD_SETTINGS_UI_DIGESTION	Trypsin
RESULTS_SEARCH_4_PARAMETERS_PARAGON_METHOD_SETTINGS_UI_SPECIAL_FACTOR	Urea denaturation
RESULTS_SEARCH_4_PARAMETERS_PARAGON_METHOD_SETTINGS_UI_INSTRUMENT	TripleTOF 5600
RESULTS_SEARCH_4_PARAMETERS_PARAGON_METHOD_SETTINGS_UI_SEARCH_EFFORT	Thorough
RESULTS_SEARCH_4_PARAMETERS_PARAGON_METHOD_SETTINGS_UI_ID_FOCUS	Biological modifications
RESULTS_SEARCH_4_PARAMETERS_PARAGON_METHOD_SETTINGS_UI_USER_NAME	proteomics-PC\proteomics
RESULTS_SEARCH_4_PARAMETERS_PARAGON_METHOD_SETTINGS_UI_MACHINE_NAME	PROTEOMICS-PC
RESULTS_SEARCH_4_PARAMETERS_PARAGON_METHOD_SETTINGS_UI_SEARCH_ID	6.38501e+17
RESULTS_SEARCH_4_PARAMETERS_PARAGON_METHOD_SETTINGS_UI_START_TIME	2024-05-01 02:17:38
RESULTS_SEARCH_4_PARAMETERS_PARAGON_METHOD_SETTINGS_UI_MIN_UNUSED_PROTSCORE	0.0458
RESULTS_SEARCH_4_PARAMETERS_PARAGON_METHOD_SETTINGS_UI_PSPEP	TRUE
RESULTS_GROUPRESULTSUMMARY_1_confidence	0.99
RESULTS_GROUPRESULTSUMMARY_1_distinctpeptides	423
RESULTS_GROUPRESULTSUMMARY_1_proteinsbeforegroupping	169
RESULTS_GROUPRESULTSUMMARY_1_proteinsidentified	65
RESULTS_GROUPRESULTSUMMARY_1_spectraidentified	664
RESULTS_GROUPRESULTSUMMARY_2_confidence	0.95
RESULTS_GROUPRESULTSUMMARY_2_distinctpeptides	459
RESULTS_GROUPRESULTSUMMARY_2_proteinsbeforegroupping	287
RESULTS_GROUPRESULTSUMMARY_2_proteinsidentified	100
RESULTS_GROUPRESULTSUMMARY_2_spectraidentified	707
RESULTS_GROUPRESULTSUMMARY_3_confidence	0.66
RESULTS_GROUPRESULTSUMMARY_3_distinctpeptides	470
RESULTS_GROUPRESULTSUMMARY_3_proteinsbeforegroupping	306
RESULTS_GROUPRESULTSUMMARY_3_proteinsidentified	109
RESULTS_GROUPRESULTSUMMARY_3_spectraidentified	728
RESULTS_GROUPRESULTSUMMARY_4_confidence	0.100088
RESULTS_GROUPRESULTSUMMARY_4_distinctpeptides	481
RESULTS_GROUPRESULTSUMMARY_4_proteinsbeforegroupping	343
RESULTS_GROUPRESULTSUMMARY_4_proteinsidentified	117
RESULTS_GROUPRESULTSUMMARY_4_spectraidentified	739

## Sheet: Metadata Calculations
	Subsearch	Search string	present		File index down	Part number	Spectra - 'original'	Spectra 'count' - non-empty?	max original Spectra for part	Max non-empty spectra for part	File Index for first only
	1	RESULTS_SEARCH_1_PARAMETERS_PEAKLIST_rawdatafilename		Z:\Aya\SP0085\240418-SP0085-5.wiff	1	1	3771	3771	3771	3771	1
	2	RESULTS_SEARCH_2_PARAMETERS_PEAKLIST_rawdatafilename		Z:\Aya\SP0085\240418-SP0085-5.wiff	1	1	3771	3771
	3	RESULTS_SEARCH_3_PARAMETERS_PEAKLIST_rawdatafilename		Z:\Aya\SP0085\240418-SP0085-5.wiff	1	2	3762	3762	3762	3762
1 if Rapid, 2 if Thor	4	RESULTS_SEARCH_4_PARAMETERS_PEAKLIST_rawdatafilename		Z:\Aya\SP0085\240418-SP0085-5.wiff	1	2	3762	3762
2
# Segments
4
(max is 1000 segments)

## Sheet: Curated Metadata
Group file metadata term	Metadata Description (of raw extracted item)	Use Partial Match	Term in Stream	Derived (Calculated)	Value	Validation check/comments	Conversion type, if done	Conversion factor		Metadata Category	Metadata Description of Final Metadata Item (converted manually, if applicable)	Value
	Group filename			1						Attributes - General	Group filename	240418-SP0085-5-Solanum-lycopersicum.group
RESULTS_SEARCH_1_PARAMETERS_PARAGON_METHOD_SETTINGS_UI_START_TIME	Start date		1		2024-05-01 02:17:38					Attributes - General	Start date	2024-05-01 02:17:38
RESULTS_SEARCH_STAT_search_begin_time_clock	Start time		1		2024-05-01 02:17:38					Attributes - General	Start time	2024-05-01 02:17:38
RESULTS_SEARCH_1_PARAMETERS_PARAGON_METHOD_SETTINGS_UI_USER_NAME	User name		1		proteomics-PC\proteomics					Attributes - General	User name	proteomics-PC\proteomics
RESULTS_SEARCH_1_xml:id	Internal search identifier number		1	1						Attributes - General	Internal search identifier number
PARAMETERS_PEAKLIST_original_count				1						Attributes - Input data	Number of spectra in search	7533
PARAMETERS_PEAKLIST_count				1						Attributes - Input data	Number of non-empty spectra in search	7533
PARAMETERS_PEAKLIST_filenumber	Number of input files	1	1	1	1					Attributes - Input data	Number of input files	1
RESULTS_SEARCH_1_PARAMETERS_PARAGON_METHOD_SETTINGS_UI_SAMPLE_TYPE	Sample Type		1		Identification					Parameters - User settings	Sample Type	Identification
RESULTS_SEARCH_1_PARAMETERS_PARAGON_METHOD_SETTINGS_UI_CYS_ALKYLATION	Cysteine Alkylation		1		Iodoacetamide					Parameters - User settings	Cysteine Alkylation	Iodoacetamide
RESULTS_SEARCH_1_PARAMETERS_PARAGON_METHOD_SETTINGS_UI_DIGESTION	Digestion		1		Trypsin					Parameters - User settings	Digestion	Trypsin
RESULTS_SEARCH_1_PARAMETERS_PARAGON_METHOD_SETTINGS_UI_SPECIAL_FACTOR	Special Factors		1		Urea denaturation					Parameters - User settings	Special Factors	Urea denaturation
RESULTS_SEARCH_1_PARAMETERS_PARAGON_METHOD_SETTINGS_UI_INSTRUMENT	Instrument		1		TripleTOF 5600					Parameters - User settings	Instrument	TripleTOF 5600
RESULTS_SEARCH_1_PARAMETERS_PARAGON_METHOD_SETTINGS_UI_SPECIES	Species									Parameters - User settings	Species
RESULTS_SEARCH_1_PARAMETERS_PARAGON_METHOD_SETTINGS_UI_SEARCH_EFFORT	Search Effort		1		Thorough					Parameters - User settings	Search Effort	Thorough
RESULTS_SEARCH_1_PARAMETERS_PARAGON_METHOD_SETTINGS_UI_ID_FOCUS	ID Focus		1		Biological modifications					Parameters - User settings	ID Focus	Biological modifications
RESULTS_SEARCH_1_PARAMETERS_PARAGON_METHOD_SETTINGS_UI_MIN_UNUSED_PROTSCORE	Minimum Unused ProtScore		1		0.0458					Parameters - User settings	Minimum Unused ProtScore	0.0458
RESULTS_SEARCH_1_PARAMETERS_PARAGON_METHOD_SETTINGS_UI_PSPEP	FDR Analysis		1		TRUE		Logical to English			Parameters - User settings	FDR Analysis	Yes
	Quantitation						Logical to English			Parameters - User settings	Quantitation
RESULTS_SEARCH_1_PARAMETERS_QUANT_TYPE_background_correction	Background Correction		1		FALSE		Logical to English			Parameters - User settings	Background Correction	No
RESULTS_SEARCH_1_PARAMETERS_QUANT_TYPE_bias_correction	Bias Correction		1		TRUE		Logical to English			Parameters - User settings	Bias Correction	Yes
	Channel to use as denominator in ratios									Parameters - User settings	Channel to use as denominator in ratios
RESULTS_SEARCH_1_PARAMETERS_chemical_data_edited	Modified Data Dictionary or Parameter Translation		1		FALSE		Logical to English			Parameters - User settings	Modified Data Dictionary or Parameter Translation	No
RESULTS_SEARCH_1_PARAMETERS_FASTA_filename	Database filename		1		C:\AB SCIEX\ProteinPilot Data\SearchDatabases\uniprotkb_organism_id_4081 (Solanum lycopersicum)_2024_04_28.fasta					Attributes - Search database	Database filename	C:\AB SCIEX\ProteinPilot Data\SearchDatabases\uniprotkb_organism_id_4081 (Solanum lycopersicum)_2024_04_28.fasta
				1						Attributes - Search database	Number of Proteins in Database	36950
RESULTS_SEARCH_STAT_num_proteins	Number of proteins searched		1		73900					Attributes - Search database	Number of proteins searched	73900
				1						Attributes - Search database	Number of Residues in Database	13151353
RESULTS_SEARCH_STAT_num_residues	Number of residues searched		1		26302706					Attributes - Search database	Number of residues searched	26302706
RESULTS_SEARCH_STAT_computer_memory	RAM (MB)		1		196608					Attributes - Hardware	RAM (MB)	196608
RESULTS_SEARCH_STAT_computer_name	Computer name		1		PROTEOMICS-PC					Attributes - Hardware	Computer name	PROTEOMICS-PC
RESULTS_SEARCH_STAT_number_cores	Number of cores in computer		1		32					Attributes - Hardware	Number of cores in computer	32
RESULTS_SEARCH_STAT_number_processors	Number of threads (double cores if hyperthreading on)		1		64					Attributes - Hardware	Number of threads (double cores if hyperthreading on)	64
RESULTS_SEARCH_STAT_number_licensed_tasks	Number of cores licensed to use		1		16					Attributes - Software environment	Number of cores licensed to use	16
RESULTS_SEARCH_STAT_os	Operating system		1		Windows 7 Professional Service Pack 1 (6.1.7601)					Attributes - Software environment	Operating system	Windows 7 Professional Service Pack 1 (6.1.7601)
RESULTS_SEARCH_1_PARAMETERS_VERSION	ProteinPilot Software Version		1		5.0.1.0, 4895					Attributes - Software environment	ProteinPilot Software Version	5.0.1.0, 4895
RESULTS_SEARCH_1_PARAMETERS_PARAGON_VERSION	Paragon Algorithm Version		1		5.0.1.0, 4874					Attributes - Software environment	Paragon Algorithm Version	5.0.1.0, 4874
RESULTS_SEARCH_1_PARAMETERS_APPLICATION	Application name		1		ProteinPilot(tm) Software					Attributes - Software environment	Application name	ProteinPilot(tm) Software
RESULTS_GROUPRESULTSUMMARY_1_confidence	Confidence of first row in summary statistics ID statistics		1		0.99		Fraction to %	100		Statistics - Protein Summary Table	Percent Confidence of first row in Summary Statistics ID Statistics	99
RESULTS_GROUPRESULTSUMMARY_1_distinctpeptides	Distinct peptides associated with 99% confidence proteins		1		423					Statistics - Protein Summary Table	Distinct peptides associated with 99% confidence proteins	423
RESULTS_GROUPRESULTSUMMARY_1_proteinsbeforegroupping	Proteins before grouping (99% confidence)		1		169					Statistics - Protein Summary Table	Proteins before grouping (99% confidence)	169
RESULTS_GROUPRESULTSUMMARY_1_proteinsidentified	Proteins detected (99% confidence)		1		65					Statistics - Protein Summary Table	Proteins detected (99% confidence)	65
RESULTS_GROUPRESULTSUMMARY_1_spectraidentified	Spectra associated with 99% confidence proteins		1		664					Statistics - Protein Summary Table	Spectra associated with 99% confidence proteins	664
RESULTS_GROUPRESULTSUMMARY_2_confidence	Confidence of second row in Summary Statistics ID statistics		1		0.95		Fraction to %	100		Statistics - Protein Summary Table	Percent Confidence of first row in Summary Statistics ID Statistics	95
RESULTS_GROUPRESULTSUMMARY_2_distinctpeptides	Distinct peptides associated with 95% confidence proteins		1		459					Statistics - Protein Summary Table	Distinct peptides associated with 95% confidence proteins	459
RESULTS_GROUPRESULTSUMMARY_2_proteinsbeforegroupping	Proteins before grouping (95% confidence)		1		287					Statistics - Protein Summary Table	Proteins before grouping (95% confidence)	287
RESULTS_GROUPRESULTSUMMARY_2_proteinsidentified	Proteins detected (95% confidence)		1		100					Statistics - Protein Summary Table	Proteins detected (95% confidence)	100
RESULTS_GROUPRESULTSUMMARY_2_spectraidentified	Spectra associated with 95% confidence proteins		1		707					Statistics - Protein Summary Table	Spectra associated with 95% confidence proteins	707
RESULTS_GROUPRESULTSUMMARY_3_confidence	Confidence of third row in summary statistics ID statistics		1		0.66		Fraction to %	100		Statistics - Protein Summary Table	Percent Confidence of first row in Summary Statistics ID Statistics	66
RESULTS_GROUPRESULTSUMMARY_3_distinctpeptides	Distinct peptides associated with 66% confidence proteins		1		470					Statistics - Protein Summary Table	Distinct peptides associated with 66% confidence proteins	470
RESULTS_GROUPRESULTSUMMARY_3_proteinsbeforegroupping	Proteins before grouping (66% confidence)		1		306					Statistics - Protein Summary Table	Proteins before grouping (66% confidence)	306
RESULTS_GROUPRESULTSUMMARY_3_proteinsidentified	Proteins detected (66% confidence)		1		109					Statistics - Protein Summary Table	Proteins detected (66% confidence)	109
RESULTS_GROUPRESULTSUMMARY_3_spectraidentified	Spectra associated with 66% confidence proteins		1		728					Statistics - Protein Summary Table	Spectra associated with 66% confidence proteins	728
RESULTS_GROUPRESULTSUMMARY_4_confidence	Confidence of fourth row in Summary Statistics ID statistics		1		0.100088		Fraction to %	100		Statistics - Protein Summary Table	Percent Confidence of first row in Summary Statistics ID Statistics	10.0088
RESULTS_GROUPRESULTSUMMARY_4_distinctpeptides	Distinct peptides associated with 10% confidence proteins		1		481					Statistics - Protein Summary Table	Distinct peptides associated with 10% confidence proteins	481
RESULTS_GROUPRESULTSUMMARY_4_proteinsbeforegroupping	Proteins before grouping (10% confidence)		1		343					Statistics - Protein Summary Table	Proteins before grouping (10% confidence)	343
RESULTS_GROUPRESULTSUMMARY_4_proteinsidentified	Proteins detected (10% confidence)		1		117					Statistics - Protein Summary Table	Proteins detected (10% confidence)	117
RESULTS_GROUPRESULTSUMMARY_4_spectraidentified	Spectra associated with 10% confidence proteins		1		739					Statistics - Protein Summary Table	Spectra associated with 10% confidence proteins	739
PARAMETERS_PEAKLIST_partnumber	Number of segments the input data are broken into	1	1	1	2					Parameters - Search Dimension Factors	Number of segments the input data are broken into	2
				1						Parameters - Search Dimension Factors	Number of searches per segment (2 for Thorough, 1 for Rapid)	2
				1						Parameters - Search Dimension Factors	Number of apparent sub-searches in group file	4
RESULTS_SEARCH_1_PARAMETERS_do_reverse_search	Do reversed search		1		TRUE					Parameters - Search Dimension Factors	Do reversed search	TRUE
RESULTS_SEARCH_1_PARAMETERS_QUANT_TYPE_separate_searches	Do separate searches for each plex in MS1 quantitation		1		FALSE					Parameters - Search Dimension Factors	Do separate searches for each plex in MS1 quantitation	FALSE
RESULTS_SEARCH_1_PARAMETERS_maxresults	Maximum number of hypotheses to keep per spectrum		1		15					Parameters - Search Dimension Factors	Maximum number of hypotheses to keep per spectrum	15
RESULTS_SEARCH_1_PARAMETERS_MSTOLERANCE_type	MS1 initial mass error tolerance type		1		dalton					Parameters - Identification - Mass accuracy	MS1 initial mass error tolerance type	dalton
RESULTS_SEARCH_1_PARAMETERS_MSTOLERANCE_value	MS1 initial mass error tolerance value		1		0.05					Parameters - Identification - Mass accuracy	MS1 initial mass error tolerance value	0.05
RESULTS_SEARCH_1_PARAMETERS_MSMSTOLERANCE_type	MS2 initial mass error tolerance type		1		dalton					Parameters - Identification - Mass accuracy	MS2 initial mass error tolerance type	dalton
RESULTS_SEARCH_1_PARAMETERS_MSMSTOLERANCE_value	MS2 initial mass error tolerance value		1		0.1					Parameters - Identification - Mass accuracy	MS2 initial mass error tolerance value	0.1
RESULTS_SEARCH_1_PARAMETERS_MS_STANDARD_DEVIATION_type	MS1 final mass error standard deviation type		1		dalton					Parameters - Identification - Mass accuracy	MS1 final mass error standard deviation type	dalton
RESULTS_SEARCH_1_PARAMETERS_MS_STANDARD_DEVIATION_value	MS1 final mass error standard deviation value		1		0.0011					Parameters - Identification - Mass accuracy	MS1 final mass error standard deviation value	0.0011
RESULTS_SEARCH_1_PARAMETERS_MSMS_STANDARD_DEVIATION_type	MS2 final mass error standard deviation type		1		dalton					Parameters - Identification - Mass accuracy	MS2 final mass error standard deviation type	dalton
RESULTS_SEARCH_1_PARAMETERS_MSMS_STANDARD_DEVIATION_value	MS2 final mass error standard deviation value		1		0.01					Parameters - Identification - Mass accuracy	MS2 final mass error standard deviation value	0.01
RESULTS_SEARCH_1_PARAMETERS_do_multiprecursor_search	Use multi-precursor search function		1		TRUE					Parameters - Identification - Multi-precursor search	Use multi-precursor search function	TRUE
RESULTS_SEARCH_1_PARAMETERS_MAX_PRECURSORS_FRAGLET	Maximum number of different precursor masses to try to match to in the Fraglet stage when doing multi-precursor search		1		5					Parameters - Identification - Multi-precursor search	Maximum number of different precursor masses to try to match to in the Fraglet stage when doing multi-precursor search	5
RESULTS_SEARCH_1_PARAMETERS_PRECURSORS_DR_FRAGLET	Maximum dynamic range gap of secondary precursors vs primary precursor in the Fraglet stage when doing multi-precursor search		1		10					Parameters - Identification - Multi-precursor search	Maximum dynamic range gap of secondary precursors vs primary precursor in the Fraglet stage when doing multi-precursor search	10
RESULTS_SEARCH_1_PARAMETERS_MAX_PRECURSORS_TAGLET	Maximum number of different precursor masses to try to match to in the Taglet stage when doing multi-precursor search		1		1					Parameters - Identification - Multi-precursor search	Maximum number of different precursor masses to try to match to in the Taglet stage when doing multi-precursor search	1
RESULTS_SEARCH_1_PARAMETERS_PRECURSORS_DR_TAGLET	Maximum dynamic range gap of secondary precursors vs primary precursor in the Taglet stage when doing multi-precursor search		1		3					Parameters - Identification - Multi-precursor search	Maximum dynamic range gap of secondary precursors vs primary precursor in the Taglet stage when doing multi-precursor search	3
RESULTS_SEARCH_1_PARAMETERS_DEFAULT_CHARGE_STATE_1_charge	First charge state to consider when precursor z is not determined		1		2					Parameters - Identification - Charge ambiguity	First charge state to consider when precursor z is not determined	2
RESULTS_SEARCH_1_PARAMETERS_DEFAULT_CHARGE_STATE_1_probability	Probability of first charge state to consider when precursor z is not determined		1		1					Parameters - Identification - Charge ambiguity	Probability of first charge state to consider when precursor z is not determined	1
RESULTS_SEARCH_1_PARAMETERS_DEFAULT_CHARGE_STATE_2_charge	Second charge state to consider when precursor z is not determined		1		3					Parameters - Identification - Charge ambiguity	Second charge state to consider when precursor z is not determined	3
RESULTS_SEARCH_1_PARAMETERS_DEFAULT_CHARGE_STATE_2_probability	Probability of second charge state to consider when precursor z is not determined		1		1					Parameters - Identification - Charge ambiguity	Probability of second charge state to consider when precursor z is not determined	1
RESULTS_SEARCH_1_PARAMETERS_DEFAULT_CHARGE_STATE_3_charge	Third charge state to consider when precursor z is not determined		1		4					Parameters - Identification - Charge ambiguity	Third charge state to consider when precursor z is not determined	4
RESULTS_SEARCH_1_PARAMETERS_DEFAULT_CHARGE_STATE_3_probability	Probability of third charge state to consider when precursor z is not determined		1		1					Parameters - Identification - Charge ambiguity	Probability of third charge state to consider when precursor z is not determined	1
RESULTS_SEARCH_1_PARAMETERS_DEFAULT_CHARGE_STATE_4_charge	Fourth charge state to consider when precursor z is not determined									Parameters - Identification - Charge ambiguity	Fourth charge state to consider when precursor z is not determined
RESULTS_SEARCH_1_PARAMETERS_DEFAULT_CHARGE_STATE_4_probability	Probability of fourth charge state to consider when precursor z is not determined									Parameters - Identification - Charge ambiguity	Probability of fourth charge state to consider when precursor z is not determined
RESULTS_SEARCH_1_PARAMETERS_PROGROUP_bayesconfidencecalclulation	Use Bayesian protein confidence calculation		1		TRUE					Parameters - Protein Grouping	Use Bayesian protein confidence calculation	TRUE
RESULTS_SEARCH_1_PARAMETERS_PROGROUP_calibrateconfidence	Use peptide FDR analysis to recalibrate peptide confidences		1		TRUE					Parameters - Protein Grouping	Use peptide FDR analysis to recalibrate peptide confidences	TRUE
RESULTS_SEARCH_1_PARAMETERS_PROGROUP_focusingintersection	In mid-Pro Group, minimum Intersection ProtScore to be in Same Group		1		4					Parameters - Protein Grouping	In mid-Pro Group, minimum Intersection ProtScore to be in Same Group	4
RESULTS_SEARCH_1_PARAMETERS_PROGROUP_focusingminunusedprotscore	In mid-Pro Group, minimum Unused ProtScore to keep a Group		1		0.1					Parameters - Protein Grouping	In mid-Pro Group, minimum Unused ProtScore to keep a Group	0.1
RESULTS_SEARCH_1_PARAMETERS_PROGROUP_focusingsubsetcutoff	In mid-Pro Group, keep competitor proteins with ProtScore units from winner		1		6					Parameters - Protein Grouping	In mid-Pro Group, keep competitor proteins with ProtScore units from winner	6
RESULTS_SEARCH_1_PARAMETERS_PROGROUP_intersection	In final Pro Group, minimum Intersection ProtScore to be in same group		1		1.3					Parameters - Protein Grouping	In final Pro Group, minimum Intersection ProtScore to be in same group	1.3
RESULTS_SEARCH_1_PARAMETERS_PROGROUP_minunusedprotscore	In final Pro Group, minimum Unused ProtScore to keep a group		1		0.0458					Parameters - Protein Grouping	In final Pro Group, minimum Unused ProtScore to keep a group	0.0458
RESULTS_SEARCH_1_PARAMETERS_PROGROUP_subsetcutoff	In final Pro Group, keep competitor proteins with ProtScore units from winner		1		2					Parameters - Protein Grouping	In final Pro Group, keep competitor proteins with ProtScore units from winner	2
RESULTS_SEARCH_1_PARAMETERS_QUANT_TYPE_background_correction	Do isobaric quant background correction algorithm		1		FALSE					Parameters - Quantitation - processing	Do isobaric quant background correction algorithm	FALSE
RESULTS_SEARCH_1_PARAMETERS_QUANT_TYPE_bias_correction	Normalize the central tendency of protein ratios to be unity		1		TRUE					Parameters - Quantitation - processing	Normalize the central tendency of protein ratios to be unity	TRUE
RESULTS_SEARCH_1_PARAMETERS_QUANT_TYPE_median_statistic	Compute protein-level ratios from the median of peptide ratios		1		TRUE					Parameters - Quantitation - processing	Compute protein-level ratios from the median of peptide ratios	TRUE
RESULTS_SEARCH_1_PARAMETERS_QUANT_TYPE_quant_threshold	Quant threshold setting no longer used		1		-1					Parameters - Quantitation - processing	Quant threshold setting no longer used	-1
RESULTS_SEARCH_1_PARAMETERS_QUANT_TYPE_quant_threshold_sn	Use measures for quantitation if signal to noise is greater than		1		9					Parameters - Quantitation - processing	Use measures for quantitation if signal to noise is greater than	9
RESULTS_SEARCH_1_PARAMETERS_max_quant_labels	Maximum number of labels allowed on a peptide for it to be used for quantitation		1		35					Parameters - Quantitation - curation	Maximum number of labels allowed on a peptide for it to be used for quantitation	35
RESULTS_SEARCH_1_PARAMETERS_QUANT_TYPE_keep_extreme_peptides_over_fraction	Include extreme ratios in the protein ratio calculation if the fraction of peptides from a protein having extreme ratios is greater than		1		0					Parameters - Quantitation - curation	Include extreme ratios in the protein ratio calculation if the fraction of peptides from a protein having extreme ratios is greater than	0
RESULTS_SEARCH_1_PARAMETERS_QUANT_TYPE_low_confidence_check	Exclude quantitation data if identification confidence does not pass a threshold value		1		TRUE					Parameters - Quantitation - curation	Exclude quantitation data if identification confidence does not pass a threshold value	TRUE
RESULTS_SEARCH_1_PARAMETERS_QUANT_TYPE_low_intensity_check	Exclude quantitation data if a minimum intensity is not passed		1		TRUE					Parameters - Quantitation - curation	Exclude quantitation data if a minimum intensity is not passed	TRUE
RESULTS_SEARCH_1_PARAMETERS_QUANT_TYPE_mod_check	Exclude quantitation data based on discordant peptide logic		1		TRUE					Parameters - Quantitation - curation	Exclude quantitation data based on discordant peptide logic	TRUE
RESULTS_SEARCH_1_PARAMETERS_QUANT_TYPE_shared_msms_check	Exclude quantitation data using sharing logic		1		TRUE					Parameters - Quantitation - curation	Exclude quantitation data using sharing logic	TRUE
RESULTS_SEARCH_1_PARAMETERS_PROGROUP_unusedprotscorethresholdforexcludingothersfromquant	Minimum protein confidence to consider a protein confident and capable of excluding spectra as shared		1		1.3					Parameters - Quantitation - curation	Minimum protein confidence to consider a protein confident and capable of excluding spectra as shared	1.3
RESULTS_SEARCH_1_PARAMETERS_PROGROUP_confidencepercentthresholdforexcludingothersfromquant	Minimum peptide percent confidence from a confident protein to consider a spectrum shared		1		15					Parameters - Quantitation - curation	Minimum peptide percent confidence from a confident protein to consider a spectrum shared	15
RESULTS_SEARCH_1_PARAMETERS_PROGROUP_confidencepercentthresholdforincludingselfinquant	Minimum peptide confidence to be used for quantitation		1		15					Parameters - Quantitation - curation	Minimum peptide confidence to be used for quantitation	15
RESULTS_SEARCH_1_PARAMETERS_PROGROUP_autodiscordantpeptidethreshold	Consider a peptide discordant if joint feature probability less than		1		0.3					Parameters - Quantitation - curation	Consider a peptide discordant if joint feature probability less than	0.3
RESULTS_SEARCH_1_PARAMETERS_PROGROUP_compresspeptides	Show results only for distinct peptides, suppressing redundancy		1		FALSE					Parameters - Non-functional	Show results only for distinct peptides, suppressing redundancy	FALSE
RESULTS_SEARCH_1_PARAMETERS_PROGROUP_donotstoremspeaklists	Do not store MS1 level data		1		FALSE					Parameters - Non-functional	Do not store MS1 level data	FALSE
RESULTS_SEARCH_STAT_search_begin_time_clock	Start time - Search		1		2024-05-01 02:17:38					Statistics - Processing Times - Start&Stop Clock Times	Start time - Search	2024-05-01 02:17:38
RESULTS_SEARCH_STAT_search_end_time_clock	End time - Search		1		2024-05-01 03:26:53					Statistics - Processing Times - Start&Stop Clock Times	End time - Search	2024-05-01 03:26:53
RESULTS_SEARCH_STAT_stage_searching_begin_time_clock	Start time - Identification algorithm stages		1		2024-05-01 03:21:55					Statistics - Processing Times - Start&Stop Clock Times	Start time - Identification algorithm stages	2024-05-01 03:21:55
RESULTS_SEARCH_STAT_stage_searching_end_time_clock	End time - Identification algorithm stages		1		2024-05-01 03:26:41					Statistics - Processing Times - Start&Stop Clock Times	End time - Identification algorithm stages	2024-05-01 03:26:41
RESULTS_SEARCH_STAT_stage_signal_processing_begin_time_clock	Start time - Signal processing stage		1		2024-05-01 02:17:44					Statistics - Processing Times - Start&Stop Clock Times	Start time - Signal processing stage	2024-05-01 02:17:44
RESULTS_SEARCH_STAT_stage_signal_processing_end_time_clock	End time - Signal processing stage		1		2024-05-01 03:21:55					Statistics - Processing Times - Start&Stop Clock Times	End time - Signal processing stage	2024-05-01 03:21:55
RESULTS_SEARCH_STAT_stage_waiting_begin_time_clock	Start time - Waiting stage		1		2024-05-01 03:21:55					Statistics - Processing Times - Start&Stop Clock Times	Start time - Waiting stage	2024-05-01 03:21:55
RESULTS_SEARCH_STAT_stage_waiting_end_time_clock	End time - Waiting stage		1		2024-05-01 03:21:55					Statistics - Processing Times - Start&Stop Clock Times	End time - Waiting stage	2024-05-01 03:21:55
RESULTS_SEARCH_STAT_task_fraglet_exe_begin_time_clock	Start time - Fraglet Algorithm search stage		1		2024-05-01 03:21:58					Statistics - Processing Times - Start&Stop Clock Times	Start time - Fraglet Algorithm search stage	2024-05-01 03:21:58
RESULTS_SEARCH_STAT_task_fraglet_exe_end_time_clock	End time - Fraglet Algorithm search stage		1		2024-05-01 03:22:50					Statistics - Processing Times - Start&Stop Clock Times	End time - Fraglet Algorithm search stage	2024-05-01 03:22:50
RESULTS_SEARCH_STAT_task_focusing_begin_time_clock	Start time - Mid-Pro Group Algorithm stage		1		2024-05-01 03:22:50					Statistics - Processing Times - Start&Stop Clock Times	Start time - Mid-Pro Group Algorithm stage	2024-05-01 03:22:50
RESULTS_SEARCH_STAT_task_focusing_end_time_clock	End time - Mid-Pro Group Algorithm stage		1		2024-05-01 03:23:10					Statistics - Processing Times - Start&Stop Clock Times	End time - Mid-Pro Group Algorithm stage	2024-05-01 03:23:10
RESULTS_SEARCH_STAT_task_taglet_exe_begin_time_clock	Start time - Taglet Algorithm search stage		1		2024-05-01 03:23:10					Statistics - Processing Times - Start&Stop Clock Times	Start time - Taglet Algorithm search stage	2024-05-01 03:23:10
RESULTS_SEARCH_STAT_task_taglet_exe_end_time_clock	End time - Taglet Algorithm search stage		1		2024-05-01 03:25:55					Statistics - Processing Times - Start&Stop Clock Times	End time - Taglet Algorithm search stage	2024-05-01 03:25:55
RESULTS_SEARCH_STAT_task_progroup_begin_time_clock	Start time - Final Pro Group Algorithm stage		1		2024-05-01 03:25:55					Statistics - Processing Times - Start&Stop Clock Times	Start time - Final Pro Group Algorithm stage	2024-05-01 03:25:55
RESULTS_SEARCH_STAT_task_progroup_end_time_clock	End time - Final Pro Group Algorithm stage		1		2024-05-01 03:26:41					Statistics - Processing Times - Start&Stop Clock Times	End time - Final Pro Group Algorithm stage	2024-05-01 03:26:41
RESULTS_SEARCH_STAT_stage_fdr_begin_time_clock	Start time - FDR analysis stage		1		2024-05-01 03:26:46					Statistics - Processing Times - Start&Stop Clock Times	Start time - FDR analysis stage	2024-05-01 03:26:46
RESULTS_SEARCH_STAT_stage_fdr_end_time_clock	End time - FDR analysis stage		1		2024-05-01 03:26:53					Statistics - Processing Times - Start&Stop Clock Times	End time - FDR analysis stage	2024-05-01 03:26:53
RESULTS_SEARCH_STAT_search_time_duration	Clock Time Duration for Full Search (ms)		1		4154656		msec to min	1.66667e-05		Statistics - Processing Times - Duration in Real Clock Times	Clock time duration - Full search (min)	69.2443
RESULTS_SEARCH_STAT_stage_searching_time_duration	Clock Time Duration for Identification Algorithm Stages (ms)		1		286453		msec to min	1.66667e-05		Statistics - Processing Times - Duration in Real Clock Times	Clock time duration - Identification algorithm stages (min)	4.77422
RESULTS_SEARCH_STAT_stage_signal_processing_time_duration	Clock Time Duration for Waiting Stage (ms)		1		3850890		msec to min	1.66667e-05		Statistics - Processing Times - Duration in Real Clock Times	Clock time duration - Signal processing stage (min)	64.1815
RESULTS_SEARCH_STAT_stage_waiting_time_duration	Clock Time Duration for Signal Processing Stage (ms)		1		31		msec to min	1.66667e-05		Statistics - Processing Times - Duration in Real Clock Times	Clock time duration - Waiting stage (min)	0.000516667
RESULTS_SEARCH_STAT_task_fraglet_exe_time_duration	Clock Time Duration for Fraglet Algorithm Stage (ms)		1		51953		msec to min	1.66667e-05		Statistics - Processing Times - Duration in Real Clock Times	Clock time duration - Fraglet Algorithm stage (min)	0.865883
RESULTS_SEARCH_STAT_task_focusing_time_duration	Clock Time Duration for Mid-Pro Group Algorithm Stage (ms)		1		20390		msec to min	1.66667e-05		Statistics - Processing Times - Duration in Real Clock Times	Clock time duration - Mid-Pro Group Algorithm stage (min)	0.339833
RESULTS_SEARCH_STAT_task_taglet_exe_time_duration	Clock Time Duration for Taglet Algorithm Stage (ms)		1		165140		msec to min	1.66667e-05		Statistics - Processing Times - Duration in Real Clock Times	Clock time duration - Taglet Algorithm stage (min)	2.75233
RESULTS_SEARCH_STAT_task_progroup_time_duration	Clock Time Duration for Pro Group Algorithm Stage (ms)		1		45765		msec to min	1.66667e-05		Statistics - Processing Times - Duration in Real Clock Times	Clock time duration - Pro Group Algorithm stage (min)	0.76275
RESULTS_SEARCH_STAT_stage_fdr_time_duration	Clock Time Duration for FDR Analysis (ms)		1		7093		msec to min	1.66667e-05		Statistics - Processing Times - Duration in Real Clock Times	Clock time duration - FDR Analysis (min)	0.118217
				1						Statistics - Processing Times - Duration in Real Clock Times	Clock time not accounted for in measured stages	0.223233
	CPU Time Duration for Signal Processing Stage (ms)						msec to min	1.66667e-05		Statistics - Processing Times - Duration in CPU Time	CPU time duration - Signal Processing stage (min)
RESULTS_SEARCH_STAT_task_fraglet_exe_time_cpu	CPU Time Duration for Fraglet Algorithm Stage (ms)		1		65140		msec to min	1.66667e-05		Statistics - Processing Times - Duration in CPU Time	CPU time duration - Fraglet Algorithm stage (min)	1.08567
RESULTS_SEARCH_STAT_task_focusing_time_cpu	CPU Time Duration for Mid-Pro Group Algorithm Stage (ms)		1		256640		msec to min	1.66667e-05		Statistics - Processing Times - Duration in CPU Time	CPU time duration - Mid-Pro Group Algorithm stage (min)	4.27733
RESULTS_SEARCH_STAT_task_taglet_exe_time_cpu	CPU Time Duration for Taglet Algorithm Stage (ms)		1		290187		msec to min	1.66667e-05		Statistics - Processing Times - Duration in CPU Time	CPU time duration - Taglet Algorithm stage (min)	4.83645
RESULTS_SEARCH_STAT_task_progroup_time_cpu	CPU Time Duration for Pro Group Algorithm Stage (ms)		1		378031		msec to min	1.66667e-05		Statistics - Processing Times - Duration in CPU Time	CPU time duration - Pro Group Algorithm stage (min)	6.30052
				1						Statistics - Processing Times - Percent by Stage	Percent of clock time - Identification Algorithm stages	0.0689475
				1						Statistics - Processing Times - Percent by Stage	Percent of clock time - Signal Processing stage	0.926885
				1						Statistics - Processing Times - Percent by Stage	Percent of clock time - Waiting stage	7.46151e-06
				1						Statistics - Processing Times - Percent by Stage	Percent of clock time - Fraglet Algorithm stage	0.0125048
				1						Statistics - Processing Times - Percent by Stage	Percent of clock time - Mid-Pro Group Algorithm stage	0.00490775
				1						Statistics - Processing Times - Percent by Stage	Percent of clock time - Taglet Algorithm stage	0.0397482
				1						Statistics - Processing Times - Percent by Stage	Percent of clock time - Pro Group Algorithm stage	0.0110154
				1						Statistics - Processing Times - Percent by Stage	Percent of clock time - FDR Analysis	0.00170724
				1						Statistics - Processing Rate - Clock (Sec/Spectrum)	Clock time rate (sec/spect) - Full Search	0.551527
				1						Statistics - Processing Rate - Clock (Sec/Spectrum)	Clock time rate (sec/spect) - Identification Algorithm stages	0.0380264
				1						Statistics - Processing Rate - Clock (Sec/Spectrum)	Clock time rate (sec/spect) - Signal processing stage	0.511203
				1						Statistics - Processing Rate - Clock (Sec/Spectrum)	Clock time rate (sec/spect) - Waiting stage	4.11523e-06
				1						Statistics - Processing Rate - Clock (Sec/Spectrum)	Clock time rate (sec/spect) - Fraglet Algorithm stage	0.00689672
				1						Statistics - Processing Rate - Clock (Sec/Spectrum)	Clock time rate (sec/spect) - Mid-Pro Group Algorithm stage	0.00270676
				1						Statistics - Processing Rate - Clock (Sec/Spectrum)	Clock time rate (sec/spect) - Taglet Algorithm stage	0.0219222
				1						Statistics - Processing Rate - Clock (Sec/Spectrum)	Clock time rate (sec/spect) - Pro Group Algorithm stage	0.00607527
				1						Statistics - Processing Rate - Clock (Sec/Spectrum)	Clock time rate (sec/spect) - FDR Analysis	0.00094159
				1						Statistics - Processing Rate - CPU (Sec/Spectrum)	CPU time rate (sec/spect) - Signal processing stage
				1						Statistics - Processing Rate - CPU (Sec/Spectrum)	CPU time rate (sec/spect) - Fraglet Algorithm stage	0.00864729
				1						Statistics - Processing Rate - CPU (Sec/Spectrum)	CPU time rate (sec/spect) - Mid-Pro Group Algorithm stage	0.0340688
				1						Statistics - Processing Rate - CPU (Sec/Spectrum)	CPU time rate (sec/spect) - Taglet Algorithm stage	0.0385221
				1						Statistics - Processing Rate - CPU (Sec/Spectrum)	CPU time rate (sec/spect) - Pro Group Algorithm stage	0.0501833
				1						Statistics - Processing Rate - Clock (Sec/Spectrum/DB Protein)	Clock time rate (sec/spect/DB protein) - Full search	7.46316e-06
				1						Statistics - Processing Rate - Clock (Sec/Spectrum/DB Protein)	Clock time rate (sec/spect/DB protein) - Identification algorithm stages	5.14566e-07
				1						Statistics - Processing Rate - Clock (Sec/Spectrum/DB Protein)	Clock time rate (sec/spect/DB protein) - Signal processing stage	6.91749e-06
				1						Statistics - Processing Rate - Clock (Sec/Spectrum/DB Protein)	Clock time rate (sec/spect/DB protein) - Waiting stage	5.56864e-11
				1						Statistics - Processing Rate - Clock (Sec/Spectrum/DB Protein)	Clock time rate (sec/spect/DB protein) - Fraglet Algorithm stage	9.3325e-08
				1						Statistics - Processing Rate - Clock (Sec/Spectrum/DB Protein)	Clock time rate (sec/spect/DB protein) - Mid-Pro Group Algorithm stage	3.66273e-08
				1						Statistics - Processing Rate - Clock (Sec/Spectrum/DB Protein)	Clock time rate (sec/spect/DB protein) - Taglet Algorithm stage	2.96647e-07
				1						Statistics - Processing Rate - Clock (Sec/Spectrum/DB Protein)	Clock time rate (sec/spect/DB protein) - Pro Group Algorithm stage	8.22093e-08
				1						Statistics - Processing Rate - Clock (Sec/Spectrum/DB Protein)	Clock time rate (sec/spect/DB protein) - FDR Analysis	1.27414e-08
				1						Statistics - Processing Rate - CPU (Sec/Spectrum/DB Protein)	CPU time rate (sec/spect/DB protein) - Signal processing stage
				1						Statistics - Processing Rate - CPU (Sec/Spectrum/DB Protein)	CPU time rate (sec/spect/DB protein) - Fraglet Algorithm stage	1.17013e-07
				1						Statistics - Processing Rate - CPU (Sec/Spectrum/DB Protein)	CPU time rate (sec/spect/DB protein) - Mid-Pro Group Algorithm stage	4.61012e-07
				1						Statistics - Processing Rate - CPU (Sec/Spectrum/DB Protein)	CPU time rate (sec/spect/DB protein) - Taglet Algorithm stage	5.21273e-07
				1						Statistics - Processing Rate - CPU (Sec/Spectrum/DB Protein)	CPU time rate (sec/spect/DB protein) - Pro Group Algorithm stage	6.79071e-07
				1						Statistics - Extent of Distribution - Fundamental	Distribution factor - CPU vs. clock time - Signal processing stage
				1						Statistics - Extent of Distribution - Fundamental	Distribution factor - CPU vs. clock time - Fraglet Algorithm stage	1.25383
				1						Statistics - Extent of Distribution - Fundamental	Distribution factor - CPU vs. clock time - Mid-Pro Group Algorithm stage	12.5866
				1						Statistics - Extent of Distribution - Fundamental	Distribution factor - CPU vs. clock time - Taglet Algorithm stage	1.75722
				1						Statistics - Extent of Distribution - Fundamental	Distribution factor - CPU vs. clock time - Pro Group Algorithm stage	8.26026
				1						Statistics - Extent of Distribution - vs Segments	Ratio of distribution factor to number of search segments - Signal processing stage
				1						Statistics - Extent of Distribution - vs Segments	Ratio of distribution factor to number of search segments - Fraglet Algorithm stage	0.626913
				1						Statistics - Extent of Distribution - vs Segments	Ratio of distribution factor to number of search segments - Mid-Pro Group Algorithm stage	6.29328
				1						Statistics - Extent of Distribution - vs Segments	Ratio of distribution factor to number of search segments - Taglet Algorithm stage	0.878609
				1						Statistics - Extent of Distribution - vs Segments	Ratio of distribution factor to number of search segments - Pro Group Algorithm stage	4.13013
				1						Statistics - Extent of Distribution - vs Licensed Cores	Ratio of distribution factor to number of licensed cores - Signal processing stage
				1						Statistics - Extent of Distribution - vs Licensed Cores	Ratio of distribution factor to number of licensed cores - Fraglet Algorithm stage	0.0783641
				1						Statistics - Extent of Distribution - vs Licensed Cores	Ratio of distribution factor to number of licensed cores - Mid-Pro Group Algorithm stage	0.78666
				1						Statistics - Extent of Distribution - vs Licensed Cores	Ratio of distribution factor to number of licensed cores - Taglet Algorithm stage	0.109826
				1						Statistics - Extent of Distribution - vs Licensed Cores	Ratio of distribution factor to number of licensed cores - Pro Group Algorithm stage	0.516267
PARAMETERS_PEAKLIST_original_count	Average number of spectra per segment	1	1	1	3766.5					Statistics - Search Segmentation	Average number of spectra per segment	3766.5
PARAMETERS_PEAKLIST_original_count	Standard deviation of number of spectra per segment	1	1	1	5.19615					Statistics - Search Segmentation	Standard deviation of number of spectra per segment	5.19615
PARAMETERS_PEAKLIST_original_count	Maximum number of spectra per segment	1	1	1	3771					Statistics - Search Segmentation	Maximum number of spectra per segment	3771
PARAMETERS_PEAKLIST_original_count	Minimum number of spectra per segment	1	1	1	3762					Statistics - Search Segmentation	Minimum number of spectra per segment	3762
										Attributes - Input data filenames	Filename of Input File 1	Z:\Aya\SP0085\240418-SP0085-5.wiff
										Attributes - Input data filenames	Filename of Input File 2
										Attributes - Input data filenames	Filename of Input File 3
										Attributes - Input data filenames	Filename of Input File 4
										Attributes - Input data filenames	Filename of Input File 5
										Attributes - Input data filenames	Filename of Input File 6
										Attributes - Input data filenames	Filename of Input File 7
										Attributes - Input data filenames	Filename of Input File 8
										Attributes - Input data filenames	Filename of Input File 9
										Attributes - Input data filenames	Filename of Input File 10
										Attributes - Input data filenames	Filename of Input File 11
										Attributes - Input data filenames	Filename of Input File 12
										Attributes - Input data filenames	Filename of Input File 13
										Attributes - Input data filenames	Filename of Input File 14
										Attributes - Input data filenames	Filename of Input File 15
										Attributes - Input data filenames	Filename of Input File 16
										Attributes - Input data filenames	Filename of Input File 17
										Attributes - Input data filenames	Filename of Input File 18
										Attributes - Input data filenames	Filename of Input File 19
										Attributes - Input data filenames	Filename of Input File 20
										Attributes - Input data filenames	Filename of Input File 21
										Attributes - Input data filenames	Filename of Input File 22
										Attributes - Input data filenames	Filename of Input File 23
										Attributes - Input data filenames	Filename of Input File 24
										Attributes - Input data filenames	Filename of Input File 25
										Attributes - Input data filenames	Filename of Input File 26
										Attributes - Input data filenames	Filename of Input File 27
										Attributes - Input data filenames	Filename of Input File 28
										Attributes - Input data filenames	Filename of Input File 29
										Attributes - Input data filenames	Filename of Input File 30
										Attributes - Input data filenames	Filename of Input File 31
										Attributes - Input data filenames	Filename of Input File 32
										Attributes - Input data filenames	Filename of Input File 33
										Attributes - Input data filenames	Filename of Input File 34
										Attributes - Input data filenames	Filename of Input File 35
										Attributes - Input data filenames	Filename of Input File 36
										Attributes - Input data filenames	Filename of Input File 37
										Attributes - Input data filenames	Filename of Input File 38
										Attributes - Input data filenames	Filename of Input File 39
										Attributes - Input data filenames	Filename of Input File 40
										Attributes - Input data filenames	Filename of Input File 41
										Attributes - Input data filenames	Filename of Input File 42
										Attributes - Input data filenames	Filename of Input File 43
										Attributes - Input data filenames	Filename of Input File 44
										Attributes - Input data filenames	Filename of Input File 45
										Attributes - Input data filenames	Filename of Input File 46
										Attributes - Input data filenames	Filename of Input File 47
										Attributes - Input data filenames	Filename of Input File 48
										Attributes - Input data filenames	Filename of Input File 49
										Attributes - Input data filenames	Filename of Input File 50
										Attributes - Input data filenames	Filename of Input File 51
										Attributes - Input data filenames	Filename of Input File 52
										Attributes - Input data filenames	Filename of Input File 53
										Attributes - Input data filenames	Filename of Input File 54
										Attributes - Input data filenames	Filename of Input File 55
										Attributes - Input data filenames	Filename of Input File 56
										Attributes - Input data filenames	Filename of Input File 57
										Attributes - Input data filenames	Filename of Input File 58
										Attributes - Input data filenames	Filename of Input File 59
										Attributes - Input data filenames	Filename of Input File 60
										Attributes - Input data filenames	Filename of Input File 61
										Attributes - Input data filenames	Filename of Input File 62
										Attributes - Input data filenames	Filename of Input File 63
										Attributes - Input data filenames	Filename of Input File 64
										Attributes - Input data filenames	Filename of Input File 65
										Attributes - Input data filenames	Filename of Input File 66
										Attributes - Input data filenames	Filename of Input File 67
										Attributes - Input data filenames	Filename of Input File 68
										Attributes - Input data filenames	Filename of Input File 69
										Attributes - Input data filenames	Filename of Input File 70
										Attributes - Input data filenames	Filename of Input File 71
										Attributes - Input data filenames	Filename of Input File 72
										Attributes - Input data filenames	Filename of Input File 73
										Attributes - Input data filenames	Filename of Input File 74
										Attributes - Input data filenames	Filename of Input File 75
										Attributes - Input data filenames	Filename of Input File 76
										Attributes - Input data filenames	Filename of Input File 77
										Attributes - Input data filenames	Filename of Input File 78
										Attributes - Input data filenames	Filename of Input File 79
										Attributes - Input data filenames	Filename of Input File 80
										Attributes - Input data filenames	Filename of Input File 81
										Attributes - Input data filenames	Filename of Input File 82
										Attributes - Input data filenames	Filename of Input File 83
										Attributes - Input data filenames	Filename of Input File 84
										Attributes - Input data filenames	Filename of Input File 85
										Attributes - Input data filenames	Filename of Input File 86
										Attributes - Input data filenames	Filename of Input File 87
										Attributes - Input data filenames	Filename of Input File 88
										Attributes - Input data filenames	Filename of Input File 89
										Attributes - Input data filenames	Filename of Input File 90
										Attributes - Input data filenames	Filename of Input File 91
										Attributes - Input data filenames	Filename of Input File 92
										Attributes - Input data filenames	Filename of Input File 93
										Attributes - Input data filenames	Filename of Input File 94
										Attributes - Input data filenames	Filename of Input File 95
										Attributes - Input data filenames	Filename of Input File 96
										Attributes - Input data filenames	Filename of Input File 97
										Attributes - Input data filenames	Filename of Input File 98
										Attributes - Input data filenames	Filename of Input File 99
										Attributes - Input data filenames	Filename of Input File 100
										Attributes - Input data filenames	Filename of Input File 101
										Attributes - Input data filenames	Filename of Input File 102
										Attributes - Input data filenames	Filename of Input File 103
										Attributes - Input data filenames	Filename of Input File 104
										Attributes - Input data filenames	Filename of Input File 105
										Attributes - Input data filenames	Filename of Input File 106
										Attributes - Input data filenames	Filename of Input File 107
										Attributes - Input data filenames	Filename of Input File 108
										Attributes - Input data filenames	Filename of Input File 109
										Attributes - Input data filenames	Filename of Input File 110
										Attributes - Input data filenames	Filename of Input File 111
										Attributes - Input data filenames	Filename of Input File 112
										Attributes - Input data filenames	Filename of Input File 113
										Attributes - Input data filenames	Filename of Input File 114
										Attributes - Input data filenames	Filename of Input File 115
										Attributes - Input data filenames	Filename of Input File 116
										Attributes - Input data filenames	Filename of Input File 117
										Attributes - Input data filenames	Filename of Input File 118
										Attributes - Input data filenames	Filename of Input File 119
										Attributes - Input data filenames	Filename of Input File 120
										Attributes - Input data filenames	Filename of Input File 121
										Attributes - Input data filenames	Filename of Input File 122
										Attributes - Input data filenames	Filename of Input File 123
										Attributes - Input data filenames	Filename of Input File 124
										Attributes - Input data filenames	Filename of Input File 125
										Attributes - Input data filenames	Filename of Input File 126
										Attributes - Input data filenames	Filename of Input File 127
										Attributes - Input data filenames	Filename of Input File 128
										Attributes - Input data filenames	Filename of Input File 129
										Attributes - Input data filenames	Filename of Input File 130
										Attributes - Input data filenames	Filename of Input File 131
										Attributes - Input data filenames	Filename of Input File 132
										Attributes - Input data filenames	Filename of Input File 133
										Attributes - Input data filenames	Filename of Input File 134
										Attributes - Input data filenames	Filename of Input File 135
										Attributes - Input data filenames	Filename of Input File 136
										Attributes - Input data filenames	Filename of Input File 137
										Attributes - Input data filenames	Filename of Input File 138
										Attributes - Input data filenames	Filename of Input File 139
										Attributes - Input data filenames	Filename of Input File 140
										Attributes - Input data filenames	Filename of Input File 141
										Attributes - Input data filenames	Filename of Input File 142
										Attributes - Input data filenames	Filename of Input File 143
										Attributes - Input data filenames	Filename of Input File 144
										Attributes - Input data filenames	Filename of Input File 145
										Attributes - Input data filenames	Filename of Input File 146
										Attributes - Input data filenames	Filename of Input File 147
										Attributes - Input data filenames	Filename of Input File 148
										Attributes - Input data filenames	Filename of Input File 149
										Attributes - Input data filenames	Filename of Input File 150
										Attributes - Input data filenames	Filename of Input File 151
										Attributes - Input data filenames	Filename of Input File 152
										Attributes - Input data filenames	Filename of Input File 153
										Attributes - Input data filenames	Filename of Input File 154
										Attributes - Input data filenames	Filename of Input File 155
										Attributes - Input data filenames	Filename of Input File 156
										Attributes - Input data filenames	Filename of Input File 157
										Attributes - Input data filenames	Filename of Input File 158
										Attributes - Input data filenames	Filename of Input File 159
										Attributes - Input data filenames	Filename of Input File 160
										Attributes - Input data filenames	Filename of Input File 161
										Attributes - Input data filenames	Filename of Input File 162
										Attributes - Input data filenames	Filename of Input File 163
										Attributes - Input data filenames	Filename of Input File 164
										Attributes - Input data filenames	Filename of Input File 165
										Attributes - Input data filenames	Filename of Input File 166
										Attributes - Input data filenames	Filename of Input File 167
										Attributes - Input data filenames	Filename of Input File 168
										Attributes - Input data filenames	Filename of Input File 169
										Attributes - Input data filenames	Filename of Input File 170
										Attributes - Input data filenames	Filename of Input File 171
										Attributes - Input data filenames	Filename of Input File 172
										Attributes - Input data filenames	Filename of Input File 173
										Attributes - Input data filenames	Filename of Input File 174
										Attributes - Input data filenames	Filename of Input File 175
										Attributes - Input data filenames	Filename of Input File 176
										Attributes - Input data filenames	Filename of Input File 177
										Attributes - Input data filenames	Filename of Input File 178
										Attributes - Input data filenames	Filename of Input File 179
										Attributes - Input data filenames	Filename of Input File 180
										Attributes - Input data filenames	Filename of Input File 181
										Attributes - Input data filenames	Filename of Input File 182
										Attributes - Input data filenames	Filename of Input File 183
										Attributes - Input data filenames	Filename of Input File 184
										Attributes - Input data filenames	Filename of Input File 185
										Attributes - Input data filenames	Filename of Input File 186
										Attributes - Input data filenames	Filename of Input File 187
										Attributes - Input data filenames	Filename of Input File 188
										Attributes - Input data filenames	Filename of Input File 189
										Attributes - Input data filenames	Filename of Input File 190
										Attributes - Input data filenames	Filename of Input File 191
										Attributes - Input data filenames	Filename of Input File 192
										Attributes - Input data filenames	Filename of Input File 193
										Attributes - Input data filenames	Filename of Input File 194
										Attributes - Input data filenames	Filename of Input File 195
										Attributes - Input data filenames	Filename of Input File 196
										Attributes - Input data filenames	Filename of Input File 197
										Attributes - Input data filenames	Filename of Input File 198
										Attributes - Input data filenames	Filename of Input File 199
										Attributes - Input data filenames	Filename of Input File 200

## Sheet: Protein Level Data
Protein Level Data	Unused ProtScore Threshold	Confidence Threshold	Forward	Reverse	Correct	Incorrect	Total	Global FDR	q-value	Fit Unused ProtScore Threshold	Fit Confidence Threshold	Fit Forward	Fit Reverse	Fit Correct	Fit Incorrect	Fit Total	Fit Global FDR	Fit Local FDR
	54.44	1	1	0	1	0	1	0	0	54.44	1	1	1.11003e-08	1	2.22005e-08	1	2.22005e-08	2.22067e-08
	28.31	1	2	0	2	0	2	0	0	28.31	1	2	2.22067e-08	2	4.44134e-08	2	2.22067e-08	2.22129e-08
	20.5	1	3	0	3	0	3	0	0	20.5	1	3	3.33193e-08	3	6.66387e-08	3	2.22129e-08	2.22253e-08
	18.67	1	4	0	4	0	4	0	0	18.67	1	4	4.44382e-08	4	8.88763e-08	4	2.22191e-08	2.22376e-08
	16.51	1	5	0	5	0	5	0	0	16.51	1	5	5.55632e-08	5	1.11126e-07	5	2.22253e-08	2.225e-08
	12.97	1	6	0	6	0	6	0	0	12.97	1	6	6.66944e-08	6	1.33389e-07	6	2.22315e-08	2.22624e-08
	10.73	1	7	0	7	0	7	0	0	10.73	1	7	7.78318e-08	7	1.55664e-07	7	2.22377e-08	2.22748e-08
	10.38	1	8	0	8	0	8	0	0	10.38	1	8	8.89754e-08	8	1.77951e-07	8	2.22439e-08	2.22872e-08
	10.21	1	9	0	9	0	9	0	0	10.21	1	9	1.00125e-07	9	2.0025e-07	9	2.225e-08	2.22996e-08
	8.1	1	10	0	10	0	10	0	0	8.1	1	10	1.11281e-07	10	2.22562e-07	10	2.22562e-08	2.2312e-08
	8	1	13	0	13	0	13	0	0	8	1	11	1.22443e-07	11	2.44887e-07	11	2.22624e-08	2.23369e-08
	6.99	1	14	0	14	0	14	0	0	8	1	12	1.33612e-07	12	2.67224e-07	12	2.22687e-08	2.23369e-08
	6.95	1	15	0	15	0	15	0	0	8	1	13	1.44787e-07	13	2.89573e-07	13	2.22749e-08	2.23369e-08
	6.9	1	16	0	16	0	16	0	0	6.99	1	14	1.55967e-07	14	3.11935e-07	14	2.22811e-08	2.23618e-08
	6.55	1	17	0	17	0	17	0	0	6.95	1	15	1.67155e-07	15	3.34309e-07	15	2.22873e-08	2.23742e-08
	6.03	0.999999	18	0	18	0	18	0	0	6.9	1	16	1.78348e-07	16	3.56696e-07	16	2.22935e-08	2.23867e-08
	6	0.999999	24	0	24	0	24	0	0	6.55	1	17	1.89547e-07	17	3.79095e-07	17	2.22997e-08	2.23991e-08
	5.6	0.999997	25	0	25	0	25	0	0	6.03	0.999999	18	2.00753e-07	18	4.01506e-07	18	2.23059e-08	2.24116e-08
	5.39	0.999996	26	0	26	0	26	0	0	6	0.999999	19	2.11965e-07	19	4.23931e-07	19	2.23121e-08	2.24553e-08
	5.09	0.999992	27	0	27	0	27	0	0	6	0.999999	20	2.23184e-07	20	4.46367e-07	20	2.23184e-08	2.24553e-08
	4.96	0.999989	28	0	28	0	28	0	0	6	0.999999	21	2.34408e-07	21	4.68816e-07	21	2.23246e-08	2.24553e-08
	4.52	0.99997	29	0	29	0	29	0	0	6	0.999999	22	2.45639e-07	22	4.91278e-07	22	2.23308e-08	2.24553e-08
	4.38	0.999958	30	0	30	0	30	0	0	6	0.999999	23	2.56876e-07	23	5.13752e-07	23	2.2337e-08	2.24553e-08
	4.21	0.999938	31	0	31	0	31	0	0	6	0.999999	24	2.68119e-07	24	5.36238e-07	24	2.23433e-08	2.24553e-08
	4.19	0.999935	32	0	32	0	32	0	0	5.6	0.999997	25	2.79369e-07	25	5.58737e-07	25	2.23495e-08	2.2499e-08
	4.16	0.999931	33	0	33	0	33	0	0	5.39	0.999996	26	2.90624e-07	26	5.81249e-07	26	2.23557e-08	2.25116e-08
	4.07	0.999915	34	0	34	0	34	0	0	5.09	0.999992	27	3.01886e-07	27	6.03773e-07	27	2.2362e-08	2.25241e-08
	4.06	0.999913	35	0	35	0	35	0	0	4.96	0.999989	28	3.13155e-07	28	6.26309e-07	28	2.23682e-08	2.25366e-08
	4.05	0.999911	36	0	36	0	36	0	0	4.52	0.99997	29	3.24429e-07	29	6.48859e-07	29	2.23744e-08	2.25491e-08
	4.01	0.999902	37	0	37	0	37	0	0	4.38	0.999958	30	3.3571e-07	30	6.7142e-07	30	2.23807e-08	2.25617e-08
	4	0.9999	46	0	46	0	46	0	0	4.21	0.999938	31	3.46997e-07	31	6.93995e-07	31	2.23869e-08	2.25742e-08
	3.92	0.99988	47	0	47	0	47	0	0	4.19	0.999935	32	3.58291e-07	32	7.16581e-07	32	2.23932e-08	2.25868e-08
	3.6	0.999749	48	0	48	0	48	0	0	4.16	0.999931	33	3.6959e-07	33	7.39181e-07	33	2.23994e-08	2.25994e-08
	3	0.999	49	0	49	0	49	0	0	4.07	0.999915	34	3.80896e-07	34	7.61793e-07	34	2.24057e-08	2.26119e-08
	2.79	0.998378	50	0	50	0	50	0	0	4.06	0.999913	35	3.92209e-07	35	7.84417e-07	35	2.24119e-08	2.26245e-08
	2.74	0.99818	51	0	51	0	51	0	0	4.05	0.999911	36	4.03527e-07	36	8.07054e-07	36	2.24182e-08	2.26371e-08
	2.63	0.997656	52	0	52	0	52	0	0	4.01	0.999902	37	4.14852e-07	37	8.29704e-07	37	2.24244e-08	2.26497e-08
	2.44	0.996369	53	0	53	0	53	0	0	4	0.9999	38	4.26183e-07	38	8.52366e-07	38	2.24307e-08	2.27127e-08
	2.35	0.995533	54	0	54	0	54	0	0	4	0.9999	39	4.37521e-07	39	8.75041e-07	39	2.24369e-08	2.27127e-08
	2.3	0.994988	55	0	55	0	55	0	0	4	0.9999	40	4.48864e-07	40	8.97729e-07	40	2.24432e-08	2.27127e-08
	2.25	0.994377	56	0	56	0	56	0	0	4	0.9999	41	4.60214e-07	41	9.20429e-07	41	2.24495e-08	2.27127e-08
	2.2	0.99369	57	0	57	0	57	0	0	4	0.9999	42	4.71571e-07	42	9.43141e-07	42	2.24557e-08	2.27127e-08
	2.18	0.993393	58	0	58	0	58	0	0	4	0.9999	43	4.82933e-07	43	9.65867e-07	43	2.2462e-08	2.27127e-08
	2.08	0.991682	59	0	59	0	59	0	0	4	0.9999	44	4.94302e-07	44	9.88605e-07	44	2.24683e-08	2.27127e-08
	2.07	0.991489	60	0	60	0	60	0	0	4	0.9999	45	5.05678e-07	45	1.01136e-06	45	2.24746e-08	2.27127e-08
	2.06	0.99129	61	0	61	0	61	0	0	4	0.9999	46	5.17059e-07	46	1.03412e-06	46	2.24808e-08	2.27127e-08
	2.04	0.99088	63	0	63	0	63	0	0	3.92	0.99988	47	5.28447e-07	47	1.05689e-06	47	2.24871e-08	2.27759e-08
	2.02	0.99045	64	0	64	0	64	0	0	3.6	0.999749	48	5.39842e-07	48	1.07968e-06	48	2.24934e-08	2.27886e-08
	2.01	0.990228	65	0	65	0	65	0	0	3	0.999	49	5.51242e-07	49	1.10248e-06	49	2.24997e-08	2.28013e-08
	2	0.99	98	0	98	0	98	0	0	2.79	0.998378	50	5.62649e-07	50	1.1253e-06	50	2.2506e-08	2.28139e-08
	1.89	0.987118	99	0	99	0	99	0	0	2.74	0.99818	51	5.74062e-07	51	1.14812e-06	51	2.25123e-08	2.28266e-08
	1.77	0.983018	100	0	100	0	100	0	0	2.63	0.997656	52	5.85482e-07	52	1.17096e-06	52	2.25185e-08	2.28393e-08
	1.09	0.918717	101	0	101	0	101	0	0	2.44	0.996369	53	5.96908e-07	53	1.19382e-06	53	2.25248e-08	2.2852e-08
	1.06	0.912904	102	0	102	0	102	0	0	2.35	0.995533	54	6.0834e-07	54	1.21668e-06	54	2.25311e-08	2.28647e-08
	0.88	0.868174	103	0	103	0	103	0	0	2.3	0.994988	55	6.19779e-07	55	1.23956e-06	55	2.25374e-08	2.28774e-08
	0.83	0.852089	104	0	104	0	104	0	0	2.25	0.994377	56	6.31224e-07	56	1.26245e-06	56	2.25437e-08	2.28901e-08
	0.76	0.82622	105	0	105	0	105	0	0	2.2	0.99369	57	6.42676e-07	57	1.28535e-06	57	2.255e-08	2.29028e-08
	0.71	0.805016	106	0	106	0	106	0	0	2.18	0.993393	58	6.54133e-07	58	1.30827e-06	58	2.25563e-08	2.29156e-08
	0.66	0.781224	107	0	107	0	107	0	0	2.08	0.991682	59	6.65598e-07	59	1.3312e-06	59	2.25626e-08	2.29283e-08
	0.64	0.770913	107	1	106	2	108	0.0185185	0.017094	2.07	0.991489	60	6.77068e-07	60	1.35414e-06	60	2.25689e-08	2.2941e-08
	0.58	0.736973	108	1	107	2	109	0.0183486	0.017094	2.06	0.99129	61	6.88545e-07	61	1.37709e-06	61	2.25752e-08	2.29538e-08
	0.44	0.636922	109	1	108	2	110	0.0181818	0.017094	2.04	0.99088	62	7.00028e-07	62	1.40006e-06	62	2.25816e-08	2.29729e-08
	0.4	0.601893	111	1	110	2	112	0.0178571	0.017094	2.04	0.99088	63	7.11518e-07	63	1.42304e-06	63	2.25879e-08	2.29729e-08
	0.22	0.39744	112	1	111	2	113	0.0176991	0.017094	2.02	0.99045	64	7.23014e-07	64	1.44603e-06	64	2.25942e-08	2.29921e-08
	0.2	0.369043	113	1	112	2	114	0.0175439	0.017094	2.01	0.990228	65	7.34516e-07	65	1.46903e-06	65	2.26005e-08	2.30048e-08
	0.09	0.187169	114	1	113	2	115	0.0173913	0.017094	2	0.99	66	7.46025e-07	66	1.49205e-06	66	2.26068e-08	2.3223e-08
	0.07	0.148862	116	1	115	2	117	0.017094	0.017094	2	0.99	67	7.5754e-07	67	1.51508e-06	67	2.26131e-08	2.3223e-08
										2	0.99	68	7.69062e-07	68	1.53812e-06	68	2.26195e-08	2.3223e-08
										2	0.99	69	7.8059e-07	69	1.56118e-06	69	2.26258e-08	2.3223e-08
										2	0.99	70	7.92124e-07	70	1.58425e-06	70	2.26321e-08	2.3223e-08
										2	0.99	71	8.03665e-07	71	1.60733e-06	71	2.26385e-08	2.3223e-08
										2	0.99	72	8.15212e-07	72	1.63042e-06	72	2.26448e-08	2.3223e-08
										2	0.99	73	8.26766e-07	73	1.65353e-06	73	2.26511e-08	2.3223e-08
										2	0.99	74	8.38326e-07	74	1.67665e-06	74	2.26575e-08	2.3223e-08
										2	0.99	75	8.49893e-07	75	1.69979e-06	75	2.26638e-08	2.3223e-08
										2	0.99	76	8.61465e-07	76	1.72293e-06	76	2.26701e-08	2.3223e-08
										2	0.99	77	8.73045e-07	77	1.74609e-06	77	2.26765e-08	2.3223e-08
										2	0.99	78	8.8463e-07	78	1.76926e-06	78	2.26828e-08	2.3223e-08
										2	0.99	79	8.96223e-07	79	1.79245e-06	79	2.26892e-08	2.3223e-08
										2	0.99	80	9.07821e-07	80	1.81564e-06	80	2.26955e-08	2.3223e-08
										2	0.99	81	9.19426e-07	81	1.83885e-06	81	2.27019e-08	2.3223e-08
										2	0.99	82	9.31038e-07	82	1.86208e-06	82	2.27082e-08	2.3223e-08
										2	0.99	83	9.42656e-07	83	1.88531e-06	83	2.27146e-08	2.3223e-08
										2	0.99	84	9.5428e-07	84	1.90856e-06	84	2.2721e-08	2.3223e-08
										2	0.99	85	9.65911e-07	85	1.93182e-06	85	2.27273e-08	2.3223e-08
										2	0.99	86	9.77548e-07	86	1.9551e-06	86	2.27337e-08	2.3223e-08
										2	0.99	87	9.89192e-07	87	1.97838e-06	87	2.274e-08	2.3223e-08
										2	0.99	88	1.00084e-06	88	2.00168e-06	88	2.27464e-08	2.3223e-08
										2	0.99	89	1.0125e-06	89	2.025e-06	89	2.27528e-08	2.3223e-08
										2	0.99	90	1.02416e-06	90	2.04832e-06	90	2.27592e-08	2.3223e-08
										2	0.99	91	1.03583e-06	91	2.07166e-06	91	2.27655e-08	2.3223e-08
										2	0.99	92	1.04751e-06	92	2.09502e-06	92	2.27719e-08	2.3223e-08
										2	0.99	93	1.05919e-06	93	2.11838e-06	93	2.27783e-08	2.3223e-08
										2	0.99	94	1.07088e-06	94	2.14176e-06	94	2.27847e-08	2.3223e-08
										2	0.99	95	1.08257e-06	95	2.16515e-06	95	2.27911e-08	2.3223e-08
										2	0.99	96	1.09428e-06	96	2.18855e-06	96	2.27974e-08	2.3223e-08
										2	0.99	97	1.10599e-06	97	2.21197e-06	97	2.28038e-08	2.3223e-08
										2	0.99	98	1.1177e-06	98	2.2354e-06	98	2.28102e-08	2.3223e-08
										1.89	0.987118	99	1.12942e-06	99	2.25884e-06	99	2.28166e-08	2.3443e-08
										1.77	0.983018	100	1.14115e-06	100	2.2823e-06	100	2.2823e-08	2.3456e-08
										1.09	0.918717	101	1.15288e-06	101	2.30577e-06	101	2.28294e-08	2.34691e-08
										1.06	0.912904	102	1.16463e-06	102	2.32925e-06	102	2.28358e-08	2.34821e-08
										0.88	0.868174	103	1.17637e-06	103	2.35275e-06	103	2.28422e-08	2.34951e-08
										0.83	0.852089	104	1.18813e-06	104	2.37625e-06	104	2.28486e-08	2.35081e-08
										0.76	0.82622	105	1.19989e-06	105	2.39978e-06	105	2.2855e-08	2.35212e-08
										0.71	0.805016	106	1.21165e-06	106	2.42331e-06	106	2.28614e-08	2.35342e-08
										0.66	0.781224	107	1.22343e-06	107	2.44686e-06	107	2.28678e-08	2.35473e-08
										0.64	0.770913	107.985	0.0154	107.969	0.0307999	108	0.000285185	2.35603e-08
										0.58	0.736973	108.839	0.160571	108.679	0.321142	109	0.00294626	0.290342
										0.44	0.636922	109.694	0.305743	109.389	0.611487	110	0.00555897	1
										0.4	0.601893	110.549	0.450917	110.098	0.901835	111	0.00812464	1
										0.4	0.601893	111.404	0.596093	110.808	1.19219	112	0.0106445	1
										0.22	0.39744	112.259	0.741269	111.517	1.48254	113	0.0131198	1
										0.2	0.369043	113.114	0.886447	112.227	1.77289	114	0.0155517	1
										0.09	0.187169	113.968	1.03163	112.937	2.06325	115	0.0179413	1
										0.07	0.148862	114.823	1.17681	113.646	2.35361	116	0.0202898	1
										0.07	0.148862	115.678	1.32199	114.356	2.64398	117	0.0225981	1

## Sheet: Distinct Peptide Level Data
Distinct Peptide Level Data		Confidence Threshold	Forward	Reverse	Correct	Incorrect	Total	Global FDR	q-value		Fit Confidence Threshold	Fit Forward	Fit Reverse	Fit Correct	Fit Incorrect	Fit Total	Fit Global FDR	Fit Local FDR
		1	182	0	182	0	182	0	0		1	0.999986	1.37424e-05	0.999973	2.74849e-05	1	2.74849e-05	2.77439e-05
		0.9999	198	0	198	0	198	0	0		1	1.99997	2.74863e-05	1.99995	5.49725e-05	2	2.74863e-05	2.77439e-05
		0.9998	202	0	202	0	202	0	0		1	2.99996	4.12315e-05	2.99992	8.2463e-05	3	2.74877e-05	2.77439e-05
		0.9997	205	0	205	0	205	0	0		1	3.99995	5.49781e-05	3.99989	0.000109956	4	2.74891e-05	2.77439e-05
		0.9996	247	0	247	0	247	0	0		1	4.99993	6.87262e-05	4.99986	0.000137452	5	2.74905e-05	2.77439e-05
		0.9995	249	0	249	0	249	0	0		1	5.99992	8.24757e-05	5.99984	0.000164951	6	2.74919e-05	2.77439e-05
		0.9994	250	0	250	0	250	0	0		1	6.9999	9.62265e-05	6.99981	0.000192453	7	2.74933e-05	2.77439e-05
		0.9993	257	0	257	0	257	0	0		1	7.99989	0.000109979	7.99978	0.000219958	8	2.74947e-05	2.77439e-05
		0.9992	263	0	263	0	263	0	0		1	8.99988	0.000123732	8.99975	0.000247465	9	2.74961e-05	2.77439e-05
		0.9991	269	0	269	0	269	0	0		1	9.99986	0.000137488	9.99973	0.000274975	10	2.74975e-05	2.77439e-05
		0.999	273	0	273	0	273	0	0		1	10.9998	0.000151244	10.9997	0.000302488	11	2.74989e-05	2.77439e-05
		0.9989	278	0	278	0	278	0	0		1	11.9998	0.000165002	11.9997	0.000330004	12	2.75003e-05	2.77439e-05
		0.9988	282	0	282	0	282	0	0		1	12.9998	0.000178761	12.9996	0.000357523	13	2.75017e-05	2.77439e-05
		0.9987	285	0	285	0	285	0	0		1	13.9998	0.000192522	13.9996	0.000385044	14	2.75031e-05	2.77439e-05
		0.9986	290	0	290	0	290	0	0		1	14.9998	0.000206284	14.9996	0.000412568	15	2.75046e-05	2.77439e-05
		0.9985	294	0	294	0	294	0	0		1	15.9998	0.000220048	15.9996	0.000440095	16	2.7506e-05	2.77439e-05
		0.9984	296	0	296	0	296	0	0		1	16.9998	0.000233813	16.9995	0.000467625	17	2.75074e-05	2.77439e-05
		0.9983	298	0	298	0	298	0	0		1	17.9998	0.000247579	17.9995	0.000495158	18	2.75088e-05	2.77439e-05
		0.9982	300	0	300	0	300	0	0		1	18.9997	0.000261347	18.9995	0.000522694	19	2.75102e-05	2.77439e-05
		0.9981	301	0	301	0	301	0	0		1	19.9997	0.000275116	19.9994	0.000550232	20	2.75116e-05	2.77439e-05
		0.998	302	0	302	0	302	0	0		1	20.9997	0.000288887	20.9994	0.000577773	21	2.7513e-05	2.77439e-05
		0.9979	304	0	304	0	304	0	0		1	21.9997	0.000302659	21.9994	0.000605317	22	2.75144e-05	2.77439e-05
		0.9978	305	0	305	0	305	0	0		1	22.9997	0.000316432	22.9994	0.000632864	23	2.75158e-05	2.77439e-05
		0.9977	309	0	309	0	309	0	0		1	23.9997	0.000330207	23.9993	0.000660414	24	2.75172e-05	2.77439e-05
		0.9976	310	0	310	0	310	0	0		1	24.9997	0.000343983	24.9993	0.000687966	25	2.75186e-05	2.77439e-05
		0.9975	311	0	311	0	311	0	0		1	25.9996	0.000357761	25.9993	0.000715521	26	2.75201e-05	2.77439e-05
		0.9974	312	0	312	0	312	0	0		1	26.9996	0.00037154	26.9993	0.000743079	27	2.75215e-05	2.77439e-05
		0.9973	313	0	313	0	313	0	0		1	27.9996	0.00038532	27.9992	0.00077064	28	2.75229e-05	2.77439e-05
		0.9972	315	0	315	0	315	0	0		1	28.9996	0.000399102	28.9992	0.000798204	29	2.75243e-05	2.77439e-05
		0.997	316	0	316	0	316	0	0		1	29.9996	0.000412885	29.9992	0.000825771	30	2.75257e-05	2.77439e-05
		0.9969	317	0	317	0	317	0	0		1	30.9996	0.00042667	30.9991	0.00085334	31	2.75271e-05	2.77439e-05
		0.9968	319	0	319	0	319	0	0		1	31.9996	0.000440456	31.9991	0.000880912	32	2.75285e-05	2.77439e-05
		0.9967	321	0	321	0	321	0	0		1	32.9995	0.000454244	32.9991	0.000908487	33	2.75299e-05	2.77439e-05
		0.9966	322	0	322	0	322	0	0		1	33.9995	0.000468033	33.9991	0.000936065	34	2.75313e-05	2.77439e-05
		0.9964	323	0	323	0	323	0	0		1	34.9995	0.000481823	34.999	0.000963646	35	2.75327e-05	2.77439e-05
		0.9962	325	0	325	0	325	0	0		1	35.9995	0.000495615	35.999	0.000991229	36	2.75341e-05	2.77439e-05
		0.996	326	0	326	0	326	0	0		1	36.9995	0.000509408	36.999	0.00101882	37	2.75356e-05	2.77439e-05
		0.9958	327	0	327	0	327	0	0		1	37.9995	0.000523202	37.999	0.0010464	38	2.7537e-05	2.77439e-05
		0.9957	328	0	328	0	328	0	0		1	38.9995	0.000536998	38.9989	0.001074	39	2.75384e-05	2.77439e-05
		0.9954	329	0	329	0	329	0	0		1	39.9994	0.000550796	39.9989	0.00110159	40	2.75398e-05	2.77439e-05
		0.9951	330	0	330	0	330	0	0		1	40.9994	0.000564595	40.9989	0.00112919	41	2.75412e-05	2.77439e-05
		0.995	332	0	332	0	332	0	0		1	41.9994	0.000578395	41.9988	0.00115679	42	2.75426e-05	2.77439e-05
		0.9944	333	0	333	0	333	0	0		1	42.9994	0.000592196	42.9988	0.00118439	43	2.7544e-05	2.77439e-05
		0.9942	334	0	334	0	334	0	0		1	43.9994	0.000605999	43.9988	0.001212	44	2.75454e-05	2.77439e-05
		0.9941	335	0	335	0	335	0	0		1	44.9994	0.000619804	44.9988	0.00123961	45	2.75468e-05	2.77439e-05
		0.9939	336	0	336	0	336	0	0		1	45.9994	0.00063361	45.9987	0.00126722	46	2.75483e-05	2.77439e-05
		0.9937	337	0	337	0	337	0	0		1	46.9994	0.000647417	46.9987	0.00129483	47	2.75497e-05	2.77439e-05
		0.9935	339	0	339	0	339	0	0		1	47.9993	0.000661226	47.9987	0.00132245	48	2.75511e-05	2.77439e-05
		0.9932	341	0	341	0	341	0	0		1	48.9993	0.000675036	48.9986	0.00135007	49	2.75525e-05	2.77439e-05
		0.9928	342	0	342	0	342	0	0		1	49.9993	0.000688847	49.9986	0.00137769	50	2.75539e-05	2.77439e-05
		0.9927	343	0	343	0	343	0	0		1	50.9993	0.00070266	50.9986	0.00140532	51	2.75553e-05	2.77439e-05
		0.9923	344	0	344	0	344	0	0		1	51.9993	0.000716475	51.9986	0.00143295	52	2.75567e-05	2.77439e-05
		0.9921	345	0	345	0	345	0	0		1	52.9993	0.00073029	52.9985	0.00146058	53	2.75581e-05	2.77439e-05
		0.9917	346	0	346	0	346	0	0		1	53.9993	0.000744108	53.9985	0.00148822	54	2.75595e-05	2.77439e-05
		0.9912	347	0	347	0	347	0	0		1	54.9992	0.000757926	54.9985	0.00151585	55	2.7561e-05	2.77439e-05
		0.9909	348	0	348	0	348	0	0		1	55.9992	0.000771746	55.9985	0.00154349	56	2.75624e-05	2.77439e-05
		0.9905	349	0	349	0	349	0	0		1	56.9992	0.000785568	56.9984	0.00157114	57	2.75638e-05	2.77439e-05
		0.9901	350	0	350	0	350	0	0		1	57.9992	0.00079939	57.9984	0.00159878	58	2.75652e-05	2.77439e-05
		0.9899	351	0	351	0	351	0	0		1	58.9992	0.000813215	58.9984	0.00162643	59	2.75666e-05	2.77439e-05
		0.9895	352	0	352	0	352	0	0		1	59.9992	0.00082704	59.9983	0.00165408	60	2.7568e-05	2.77439e-05
		0.9894	353	0	353	0	353	0	0		1	60.9992	0.000840867	60.9983	0.00168173	61	2.75694e-05	2.77439e-05
		0.9886	355	0	355	0	355	0	0		1	61.9991	0.000854696	61.9983	0.00170939	62	2.75708e-05	2.77439e-05
		0.9877	356	0	356	0	356	0	0		1	62.9991	0.000868526	62.9983	0.00173705	63	2.75722e-05	2.77439e-05
		0.9867	357	0	357	0	357	0	0		1	63.9991	0.000882357	63.9982	0.00176471	64	2.75737e-05	2.77439e-05
		0.9857	358	0	358	0	358	0	0		1	64.9991	0.00089619	64.9982	0.00179238	65	2.75751e-05	2.77439e-05
		0.9833	359	0	359	0	359	0	0		1	65.9991	0.000910024	65.9982	0.00182005	66	2.75765e-05	2.77439e-05
		0.982	361	0	361	0	361	0	0		1	66.9991	0.00092386	66.9982	0.00184772	67	2.75779e-05	2.77439e-05
		0.9806	362	0	362	0	362	0	0		1	67.9991	0.000937697	67.9981	0.00187539	68	2.75793e-05	2.77439e-05
		0.9775	363	0	363	0	363	0	0		1	68.999	0.000951535	68.9981	0.00190307	69	2.75807e-05	2.77439e-05
		0.9738	363	1	362	2	364	0.00549451	0.0049505		1	69.999	0.000965375	69.9981	0.00193075	70	2.75821e-05	2.77439e-05
		0.9696	364	1	363	2	365	0.00547945	0.0049505		1	70.999	0.000979216	70.998	0.00195843	71	2.75836e-05	2.77439e-05
		0.9647	365	1	364	2	366	0.00546448	0.0049505		1	71.999	0.000993059	71.998	0.00198612	72	2.7585e-05	2.77439e-05
		0.9591	366	1	365	2	367	0.00544959	0.0049505		1	72.999	0.0010069	72.998	0.00201381	73	2.75864e-05	2.77439e-05
		0.9559	371	1	370	2	372	0.00537634	0.0049505		1	73.999	0.00102075	73.998	0.0020415	74	2.75878e-05	2.77439e-05
		0.9526	372	1	371	2	373	0.00536193	0.0049505		1	74.999	0.0010346	74.9979	0.00206919	75	2.75892e-05	2.77439e-05
		0.9451	373	1	372	2	374	0.00534759	0.0049505		1	75.999	0.00104844	75.9979	0.00209689	76	2.75906e-05	2.77439e-05
		0.9366	374	1	373	2	375	0.00533333	0.0049505		1	76.9989	0.00106229	76.9979	0.00212459	77	2.75921e-05	2.77439e-05
		0.9269	375	1	374	2	376	0.00531915	0.0049505		1	77.9989	0.00107615	77.9978	0.00215229	78	2.75935e-05	2.77439e-05
		0.9216	376	1	375	2	377	0.00530504	0.0049505		1	78.9989	0.00109	78.9978	0.00218	79	2.75949e-05	2.77439e-05
		0.916	377	1	376	2	378	0.00529101	0.0049505		1	79.9989	0.00110385	79.9978	0.00220771	80	2.75963e-05	2.77439e-05
		0.9037	378	1	377	2	379	0.00527704	0.0049505		1	80.9989	0.00111771	80.9978	0.00223542	81	2.75977e-05	2.77439e-05
		0.8899	379	1	378	2	380	0.00526316	0.0049505		1	81.9989	0.00113157	81.9977	0.00226313	82	2.75992e-05	2.77439e-05
		0.8824	380	1	379	2	381	0.00524934	0.0049505		1	82.9989	0.00114542	82.9977	0.00229085	83	2.76006e-05	2.77439e-05
		0.8746	381	1	380	2	382	0.0052356	0.0049505		1	83.9988	0.00115928	83.9977	0.00231857	84	2.7602e-05	2.77439e-05
		0.8577	382	1	381	2	383	0.00522193	0.0049505		1	84.9988	0.00117315	84.9977	0.00234629	85	2.76035e-05	2.77439e-05
		0.8487	385	1	384	2	386	0.00518135	0.0049505		1	85.9988	0.00118701	85.9976	0.00237402	86	2.76049e-05	2.77439e-05
		0.8394	386	1	385	2	387	0.00516796	0.0049505		1	86.9988	0.00120087	86.9976	0.00240175	87	2.76063e-05	2.77439e-05
		0.8196	387	1	386	2	388	0.00515464	0.0049505		1	87.9988	0.00121474	87.9976	0.00242948	88	2.76078e-05	2.77439e-05
		0.8091	389	1	388	2	390	0.00512821	0.0049505		1	88.9988	0.00122861	88.9975	0.00245722	89	2.76092e-05	2.77439e-05
		0.7984	390	1	389	2	391	0.00511509	0.0049505		1	89.9988	0.00124248	89.9975	0.00248496	90	2.76106e-05	2.77439e-05
		0.7874	393	1	392	2	394	0.00507614	0.0049505		1	90.9987	0.00125635	90.9975	0.0025127	91	2.76121e-05	2.77439e-05
		0.7761	394	1	393	2	395	0.00506329	0.0049505		1	91.9987	0.00127022	91.9975	0.00254045	92	2.76135e-05	2.77439e-05
		0.7645	395	1	394	2	396	0.00505051	0.0049505		1	92.9987	0.0012841	92.9974	0.00256819	93	2.7615e-05	2.77439e-05
		0.7528	396	1	395	2	397	0.00503778	0.0049505		1	93.9987	0.00129797	93.9974	0.00259595	94	2.76164e-05	2.77439e-05
		0.7288	397	1	396	2	398	0.00502513	0.0049505		1	94.9987	0.00131185	94.9974	0.0026237	95	2.76179e-05	2.77439e-05
		0.7045	398	1	397	2	399	0.00501253	0.0049505		1	95.9987	0.00132573	95.9973	0.00265146	96	2.76194e-05	2.77439e-05
		0.6801	399	1	398	2	400	0.005	0.0049505		1	96.9987	0.00133961	96.9973	0.00267922	97	2.76209e-05	2.77439e-05
		0.656	400	1	399	2	401	0.00498753	0.0049505		1	97.9986	0.00135349	97.9973	0.00270699	98	2.76223e-05	2.77439e-05
		0.6441	401	1	400	2	402	0.00497512	0.0049505		1	98.9986	0.00136738	98.9973	0.00273476	99	2.76238e-05	2.77439e-05
		0.6325	402	1	401	2	403	0.00496278	0.0049505		1	99.9986	0.00138127	99.9972	0.00276253	100	2.76253e-05	2.77439e-05
		0.621	403	1	402	2	404	0.0049505	0.0049505		1	100.999	0.00139515	100.997	0.00279031	101	2.76268e-05	2.77439e-05
		0.6098	403	2	401	4	405	0.00987654	0.00982801		1	101.999	0.00140904	101.997	0.00281809	102	2.76283e-05	2.77439e-05
		0.5881	404	2	402	4	406	0.00985222	0.00982801		1	102.999	0.00142294	102.997	0.00284587	103	2.76298e-05	2.77439e-05
		0.5677	405	2	403	4	407	0.00982801	0.00982801		1	103.999	0.00143683	103.997	0.00287366	104	2.76314e-05	2.77439e-05
		0.5487	405	3	402	6	408	0.0147059	0.0144578		1	104.999	0.00145073	104.997	0.00290145	105	2.76329e-05	2.77439e-05
		0.5311	406	3	403	6	409	0.0146699	0.0144578		1	105.999	0.00146462	105.997	0.00292925	106	2.76344e-05	2.77439e-05
		0.5229	407	3	404	6	410	0.0146341	0.0144578		1	106.999	0.00147852	106.997	0.00295705	107	2.7636e-05	2.77439e-05
		0.515	408	3	405	6	411	0.0145985	0.0144578		1	107.999	0.00149243	107.997	0.00298485	108	2.76375e-05	2.77439e-05
		0.5003	409	3	406	6	412	0.0145631	0.0144578		1	108.998	0.00150633	108.997	0.00301266	109	2.76391e-05	2.77439e-05
		0.487	410	3	407	6	413	0.0145278	0.0144578		1	109.998	0.00152024	109.997	0.00304048	110	2.76407e-05	2.77439e-05
		0.4809	411	3	408	6	414	0.0144928	0.0144578		1	110.998	0.00153415	110.997	0.0030683	111	2.76423e-05	2.77439e-05
		0.475	412	3	409	6	415	0.0144578	0.0144578		1	111.998	0.00154806	111.997	0.00309612	112	2.76439e-05	2.77439e-05
		0.4643	412	4	408	8	416	0.0192308	0.0191388		1	112.998	0.00156197	112.997	0.00312395	113	2.76455e-05	2.77439e-05
		0.4593	414	4	410	8	418	0.0191388	0.0191388		1	113.998	0.00157589	113.997	0.00315178	114	2.76472e-05	2.77439e-05
		0.4546	414	5	409	10	419	0.0238663	0.023753		1	114.998	0.00158981	114.997	0.00317962	115	2.76488e-05	2.77439e-05
		0.4502	415	5	410	10	420	0.0238095	0.023753		1	115.998	0.00160373	115.997	0.00320746	116	2.76505e-05	2.77439e-05
		0.446	416	5	411	10	421	0.023753	0.023753		1	116.998	0.00161765	116.997	0.00323531	117	2.76522e-05	2.77439e-05
		0.4382	416	6	410	12	422	0.028436	0.028169		1	117.998	0.00163158	117.997	0.00326316	118	2.76539e-05	2.77439e-05
		0.4313	417	6	411	12	423	0.0283688	0.028169		1	118.998	0.00164551	118.997	0.00329102	119	2.76556e-05	2.77439e-05
		0.4281	418	6	412	12	424	0.0283019	0.028169		1	119.998	0.00165944	119.997	0.00331888	120	2.76574e-05	2.77439e-05
		0.425	419	6	413	12	425	0.0282353	0.028169		1	120.998	0.00167338	120.997	0.00334675	121	2.76591e-05	2.77439e-05
		0.4194	420	6	414	12	426	0.028169	0.028169		1	121.998	0.00168731	121.997	0.00337463	122	2.76609e-05	2.77439e-05
		0.4143	420	7	413	14	427	0.0327869	0.032634		1	122.998	0.00170126	122.997	0.00340251	123	2.76627e-05	2.77439e-05
		0.4097	421	7	414	14	428	0.0327103	0.032634		1	123.998	0.0017152	123.997	0.0034304	124	2.76645e-05	2.77439e-05
		0.4055	422	7	415	14	429	0.032634	0.032634		1	124.998	0.00172915	124.997	0.0034583	125	2.76664e-05	2.77439e-05
		0.4016	422	8	414	16	430	0.0372093	0.0372093		1	125.998	0.0017431	125.997	0.0034862	126	2.76682e-05	2.77439e-05
		0.3981	422	9	413	18	431	0.0417633	0.0414747		1	126.998	0.00175705	126.996	0.00351411	127	2.76701e-05	2.77439e-05
		0.3964	423	9	414	18	432	0.0416667	0.0414747		1	127.998	0.00177101	127.996	0.00354202	128	2.76721e-05	2.77439e-05
		0.3948	424	9	415	18	433	0.0415704	0.0414747		1	128.998	0.00178497	128.996	0.00356995	129	2.7674e-05	2.77439e-05
		0.3932	425	9	416	18	434	0.0414747	0.0414747		1	129.998	0.00179894	129.996	0.00359788	130	2.7676e-05	2.77439e-05
		0.3917	425	10	415	20	435	0.045977	0.0454545		1	130.998	0.00181291	130.996	0.00362582	131	2.7678e-05	2.77439e-05
		0.3888	426	10	416	20	436	0.0458716	0.0454545		1	131.998	0.00182688	131.996	0.00365376	132	2.768e-05	2.77439e-05
		0.3861	427	10	417	20	437	0.0457666	0.0454545		1	132.998	0.00184086	132.996	0.00368172	133	2.76821e-05	2.77439e-05
		0.3835	428	10	418	20	438	0.0456621	0.0454545		1	133.998	0.00185484	133.996	0.00370968	134	2.76842e-05	2.77439e-05
		0.381	429	10	419	20	439	0.0455581	0.0454545		1	134.998	0.00186882	134.996	0.00373765	135	2.76863e-05	2.77439e-05
		0.3798	430	10	420	20	440	0.0454545	0.0454545		1	135.998	0.00188281	135.996	0.00376563	136	2.76884e-05	2.77439e-05
		0.3786	430	11	419	22	441	0.0498866	0.0489978		1	136.998	0.00189681	136.996	0.00379362	137	2.76906e-05	2.77439e-05
		0.3774	431	11	420	22	442	0.0497738	0.0489978		1	137.998	0.00191081	137.996	0.00382162	138	2.76929e-05	2.77439e-05
		0.3763	432	11	421	22	443	0.0496614	0.0489978		1	138.998	0.00192481	138.996	0.00384962	139	2.76951e-05	2.77439e-05
		0.3741	433	11	422	22	444	0.0495495	0.0489978		1	139.998	0.00193882	139.996	0.00387764	140	2.76974e-05	2.77439e-05
		0.3719	434	11	423	22	445	0.0494382	0.0489978		1	140.998	0.00195283	140.996	0.00390567	141	2.76998e-05	2.77439e-05
		0.3709	436	11	425	22	447	0.049217	0.0489978		1	141.998	0.00196685	141.996	0.0039337	142	2.77021e-05	2.77439e-05
		0.3698	437	11	426	22	448	0.0491071	0.0489978		1	142.998	0.00198088	142.996	0.00396175	143	2.77046e-05	2.77439e-05
		0.3678	438	11	427	22	449	0.0489978	0.0489978		1	143.998	0.0019949	143.996	0.00398981	144	2.7707e-05	2.77439e-05
		0.3658	438	12	426	24	450	0.0533333	0.0533333		1	144.998	0.00200894	144.996	0.00401788	145	2.77095e-05	2.77439e-05
		0.3638	438	13	425	26	451	0.0576497	0.0576497		1	145.998	0.00202298	145.996	0.00404596	146	2.77121e-05	2.77439e-05
		0.3618	438	14	424	28	452	0.0619469	0.0602151		1	146.998	0.00203703	146.996	0.00407405	147	2.77146e-05	2.77439e-05
		0.3599	439	14	425	28	453	0.0618102	0.0602151		1	147.998	0.00205108	147.996	0.00410216	148	2.77173e-05	2.77439e-05
		0.359	440	14	426	28	454	0.061674	0.0602151		1	148.998	0.00206514	148.996	0.00413027	149	2.772e-05	2.77439e-05
		0.358	441	14	427	28	455	0.0615385	0.0602151		1	149.998	0.0020792	149.996	0.0041584	150	2.77227e-05	2.77439e-05
		0.3562	442	14	428	28	456	0.0614035	0.0602151		1	150.998	0.00209327	150.996	0.00418655	151	2.77255e-05	2.77439e-05
		0.3553	443	14	429	28	457	0.0612691	0.0602151		1	151.998	0.00210735	151.996	0.0042147	152	2.77283e-05	2.77439e-05
		0.3543	444	14	430	28	458	0.0611354	0.0602151		1	152.998	0.00212144	152.996	0.00424287	153	2.77312e-05	2.77439e-05
		0.3534	445	14	431	28	459	0.0610022	0.0602151		1	153.998	0.00213553	153.996	0.00427105	154	2.77341e-05	2.77439e-05
		0.3507	446	14	432	28	460	0.0608696	0.0602151		1	154.998	0.00214963	154.996	0.00429925	155	2.77371e-05	2.77439e-05
		0.3498	447	14	433	28	461	0.0607375	0.0602151		1	155.998	0.00216373	155.996	0.00432746	156	2.77402e-05	2.77439e-05
		0.3489	448	14	434	28	462	0.0606061	0.0602151		1	156.998	0.00217785	156.996	0.00435569	157	2.77433e-05	2.77439e-05
		0.3471	449	14	435	28	463	0.0604752	0.0602151		1	157.998	0.00219197	157.996	0.00438393	158	2.77464e-05	2.77439e-05
		0.3454	451	14	437	28	465	0.0602151	0.0602151		1	158.998	0.0022061	158.996	0.00441219	159	2.77496e-05	2.77439e-05
		0.3436	451	15	436	30	466	0.0643777	0.0641026		1	159.998	0.00222023	159.996	0.00444047	160	2.77529e-05	2.77439e-05
		0.3428	452	15	437	30	467	0.0642398	0.0641026		1	160.998	0.00223438	160.996	0.00446876	161	2.77563e-05	2.77439e-05
		0.3419	453	15	438	30	468	0.0641026	0.0641026		1	161.998	0.00224854	161.996	0.00449707	162	2.77597e-05	2.77439e-05
		0.3402	453	16	437	32	469	0.0682303	0.0679406		1	162.998	0.0022627	162.995	0.0045254	163	2.77632e-05	2.77439e-05
		0.3385	454	16	438	32	470	0.0680851	0.0679406		1	163.998	0.00227687	163.995	0.00455374	164	2.77667e-05	2.77439e-05
		0.3368	455	16	439	32	471	0.0679406	0.0679406		1	164.998	0.00229105	164.995	0.00458211	165	2.77704e-05	2.77439e-05
		0.3351	455	17	438	34	472	0.0720339	0.07173		1	165.998	0.00230525	165.995	0.00461049	166	2.77741e-05	2.77439e-05
		0.3334	456	17	439	34	473	0.0718816	0.07173		1	166.998	0.00231945	166.995	0.0046389	167	2.77778e-05	2.77439e-05
		0.3326	457	17	440	34	474	0.07173	0.07173		1	167.998	0.00233366	167.995	0.00466732	168	2.77817e-05	2.77439e-05
		0.3317	457	18	439	36	475	0.0757895	0.0737705		1	168.998	0.00234788	168.995	0.00469576	169	2.77856e-05	2.77439e-05
		0.3309	458	18	440	36	476	0.0756303	0.0737705		1	169.998	0.00236212	169.995	0.00472423	170	2.77896e-05	2.77439e-05
		0.3292	459	18	441	36	477	0.0754717	0.0737705		1	170.998	0.00237636	170.995	0.00475272	171	2.77937e-05	2.77439e-05
		0.3284	460	18	442	36	478	0.0753138	0.0737705		1	171.998	0.00239061	171.995	0.00478123	172	2.77978e-05	2.77439e-05
		0.3251	461	18	443	36	479	0.0751566	0.0737705		1	172.998	0.00240488	172.995	0.00480976	173	2.78021e-05	2.77439e-05
		0.3227	463	18	445	36	481	0.0748441	0.0737705		1	173.998	0.00241916	173.995	0.00483832	174	2.78064e-05	2.77439e-05
		0.3219	464	18	446	36	482	0.0746888	0.0737705		1	174.998	0.00243345	174.995	0.0048669	175	2.78109e-05	2.77439e-05
		0.3211	466	18	448	36	484	0.0743802	0.0737705		1	175.998	0.00244776	175.995	0.00489551	176	2.78154e-05	2.77439e-05
		0.3203	467	18	449	36	485	0.0742268	0.0737705		1	176.998	0.00246207	176.995	0.00492414	177	2.782e-05	2.77439e-05
		0.3195	468	18	450	36	486	0.0740741	0.0737705		1	177.998	0.0024764	177.995	0.00495281	178	2.78247e-05	2.77439e-05
		0.3187	469	18	451	36	487	0.073922	0.0737705		1	178.998	0.00249075	178.995	0.00498149	179	2.78296e-05	2.77439e-05
		0.3171	470	18	452	36	488	0.0737705	0.0737705		1	179.997	0.0025051	179.995	0.00501021	180	2.78345e-05	2.77439e-05
		0.3156	470	19	451	38	489	0.0777096	0.0773931		1	180.997	0.00251948	180.995	0.00503895	181	2.78395e-05	2.77439e-05
		0.3148	471	19	452	38	490	0.077551	0.0773931		1	181.997	0.00253386	181.995	0.00506773	182	2.78447e-05	2.77439e-05
		0.314	472	19	453	38	491	0.0773931	0.0773931		0.9999	182.997	0.00254827	182.995	0.00509654	183	2.78499e-05	2.90695e-05
		0.3124	472	20	452	40	492	0.0813008	0.0808081		0.9999	183.997	0.00256269	183.995	0.00512537	184	2.78553e-05	2.90695e-05
		0.3109	473	20	453	40	493	0.0811359	0.0808081		0.9999	184.997	0.00257712	184.995	0.00515424	185	2.78608e-05	2.90695e-05
		0.3093	474	20	454	40	494	0.0809717	0.0808081		0.9999	185.997	0.00259157	185.995	0.00518315	186	2.78664e-05	2.90695e-05
		0.307	475	20	455	40	495	0.0808081	0.0808081		0.9999	186.997	0.00260604	186.995	0.00521209	187	2.78721e-05	2.90695e-05
		0.3063	475	21	454	42	496	0.0846774	0.084		0.9999	187.997	0.00262053	187.995	0.00524106	188	2.7878e-05	2.90695e-05
		0.3048	476	21	455	42	497	0.084507	0.084		0.9999	188.997	0.00263504	188.995	0.00527007	189	2.7884e-05	2.90695e-05
		0.3033	477	21	456	42	498	0.0843373	0.084		0.9999	189.997	0.00264956	189.995	0.00529912	190	2.78901e-05	2.90695e-05
		0.3018	478	21	457	42	499	0.0841683	0.084		0.9999	190.997	0.00266411	190.995	0.00532821	191	2.78964e-05	2.90695e-05
		0.3003	479	21	458	42	500	0.084	0.084		0.9999	191.997	0.00267867	191.995	0.00535734	192	2.79028e-05	2.90695e-05
		0.2988	479	22	457	44	501	0.0878244	0.0874751		0.9999	192.997	0.00269326	192.995	0.00538652	193	2.79094e-05	2.90695e-05
		0.2973	480	22	458	44	502	0.0876494	0.0874751		0.9999	193.997	0.00270787	193.995	0.00541573	194	2.79161e-05	2.90695e-05
		0.2966	481	22	459	44	503	0.0874751	0.0874751		0.9999	194.997	0.00272249	194.995	0.00544499	195	2.7923e-05	2.90695e-05
		0.2959	481	23	458	46	504	0.0912698	0.0910891		0.9999	195.997	0.00273715	195.995	0.0054743	196	2.79301e-05	2.90695e-05
		0.2944	482	23	459	46	505	0.0910891	0.0910891		0.9999	196.997	0.00275182	196.994	0.00550365	197	2.79373e-05	2.90695e-05
		0.293	482	24	458	48	506	0.0948617	0.0944882		0.9999	197.997	0.00276653	197.994	0.00553305	198	2.79447e-05	2.90695e-05
		0.2915	483	24	459	48	507	0.0946746	0.0944882		0.9998	198.997	0.00278125	198.994	0.0055625	199	2.79523e-05	2.95323e-05
		0.2908	484	24	460	48	508	0.0944882	0.0944882		0.9998	199.997	0.002796	199.994	0.00559201	200	2.796e-05	2.95323e-05
		0.2901	484	25	459	50	509	0.0982318	0.0980392		0.9998	200.997	0.00281078	200.994	0.00562157	201	2.7968e-05	2.95323e-05
		0.2887	485	25	460	50	510	0.0980392	0.0980392		0.9998	201.997	0.00282559	201.994	0.00565118	202	2.79762e-05	2.95323e-05
		0.2872	485	26	459	52	511	0.101761	0.101365		0.9997	202.997	0.00284043	202.994	0.00568086	203	2.79845e-05	2.97341e-05
		0.2858	486	26	460	52	512	0.101563	0.101365		0.9997	203.997	0.0028553	203.994	0.00571059	204	2.79931e-05	2.97341e-05
		0.2851	487	26	461	52	513	0.101365	0.101365		0.9997	204.997	0.00287019	204.994	0.00574039	205	2.80019e-05	2.97341e-05
		0.2844	487	27	460	54	514	0.105058	0.104854		0.9996	205.997	0.00288513	205.994	0.00577025	206	2.80109e-05	3.18876e-05
		0.283	488	27	461	54	515	0.104854	0.104854		0.9996	206.997	0.00290009	206.994	0.00580018	207	2.80202e-05	3.18876e-05
		0.2816	488	28	460	56	516	0.108527	0.108527		0.9996	207.997	0.00291509	207.994	0.00583018	208	2.80297e-05	3.18876e-05
		0.2803	488	29	459	58	517	0.112186	0.110899		0.9996	208.997	0.00293012	208.994	0.00586024	209	2.80394e-05	3.18876e-05
		0.2789	489	29	460	58	518	0.111969	0.110899		0.9996	209.997	0.00294519	209.994	0.00589039	210	2.80495e-05	3.18876e-05
		0.2775	490	29	461	58	519	0.111753	0.110899		0.9996	210.997	0.0029603	210.994	0.00592061	211	2.80598e-05	3.18876e-05
		0.2768	491	29	462	58	520	0.111538	0.110899		0.9996	211.997	0.00297545	211.994	0.00595091	212	2.80703e-05	3.18876e-05
		0.2762	492	29	463	58	521	0.111324	0.110899		0.9996	212.997	0.00299065	212.994	0.00598129	213	2.80812e-05	3.18876e-05
		0.2755	493	29	464	58	522	0.111111	0.110899		0.9996	213.997	0.00300588	213.994	0.00601176	214	2.80923e-05	3.18876e-05
		0.2748	494	29	465	58	523	0.110899	0.110899		0.9996	214.997	0.00302116	214.994	0.00604232	215	2.81038e-05	3.18876e-05
		0.2735	494	30	464	60	524	0.114504	0.113852		0.9996	215.997	0.00303649	215.994	0.00607298	216	2.81156e-05	3.18876e-05
		0.2728	495	30	465	60	525	0.114286	0.113852		0.9996	216.997	0.00305186	216.994	0.00610372	217	2.81278e-05	3.18876e-05
		0.2715	496	30	466	60	526	0.114068	0.113852		0.9996	217.997	0.00306729	217.994	0.00613457	218	2.81403e-05	3.18876e-05
		0.2708	497	30	467	60	527	0.113852	0.113852		0.9996	218.997	0.00308276	218.994	0.00616553	219	2.81531e-05	3.18876e-05
		0.2695	497	31	466	62	528	0.117424	0.116981		0.9996	219.997	0.0030983	219.994	0.00619659	220	2.81663e-05	3.18876e-05
		0.2682	498	31	467	62	529	0.117202	0.116981		0.9996	220.997	0.00311388	220.994	0.00622777	221	2.818e-05	3.18876e-05
		0.2669	499	31	468	62	530	0.116981	0.116981		0.9996	221.997	0.00312953	221.994	0.00625906	222	2.8194e-05	3.18876e-05
		0.2656	499	32	467	64	531	0.120527	0.120301		0.9996	222.997	0.00314524	222.994	0.00629048	223	2.82084e-05	3.18876e-05
		0.2643	500	32	468	64	532	0.120301	0.120301		0.9996	223.997	0.00316101	223.994	0.00632203	224	2.82233e-05	3.18876e-05
		0.263	500	33	467	66	533	0.123827	0.123596		0.9996	224.997	0.00317685	224.994	0.0063537	225	2.82387e-05	3.18876e-05
		0.2617	501	33	468	66	534	0.123596	0.123596		0.9996	225.997	0.00319276	225.994	0.00638552	226	2.82545e-05	3.18876e-05
		0.2604	501	34	467	68	535	0.127103	0.126866		0.9996	226.997	0.00320874	226.994	0.00641748	227	2.82708e-05	3.18876e-05
		0.2598	502	34	468	68	536	0.126866	0.126866		0.9996	227.997	0.0032248	227.994	0.00644959	228	2.82877e-05	3.18876e-05
		0.2579	502	35	467	70	537	0.130354	0.12963		0.9996	228.997	0.00324093	228.994	0.00648186	229	2.83051e-05	3.18876e-05
		0.2554	503	35	468	70	538	0.130112	0.12963		0.9996	229.997	0.00325715	229.993	0.00651429	230	2.8323e-05	3.18876e-05
		0.2548	504	35	469	70	539	0.12987	0.12963		0.9996	230.997	0.00327345	230.993	0.0065469	231	2.83415e-05	3.18876e-05
		0.2542	505	35	470	70	540	0.12963	0.12963		0.9996	231.997	0.00328984	231.993	0.00657968	232	2.83607e-05	3.18876e-05
		0.2517	505	36	469	72	541	0.133087	0.132597		0.9996	232.997	0.00330632	232.993	0.00661265	233	2.83805e-05	3.18876e-05
		0.2505	506	36	470	72	542	0.132841	0.132597		0.9996	233.997	0.00332291	233.993	0.00664581	234	2.84009e-05	3.18876e-05
		0.2493	507	36	471	72	543	0.132597	0.132597		0.9996	234.997	0.00333959	234.993	0.00667918	235	2.84221e-05	3.18876e-05
		0.2481	507	37	470	74	544	0.136029	0.135036		0.9996	235.997	0.00335638	235.993	0.00671276	236	2.84439e-05	3.18876e-05
		0.2469	508	37	471	74	545	0.13578	0.135036		0.9996	236.997	0.00337328	236.993	0.00674657	237	2.84665e-05	3.18876e-05
		0.2457	509	37	472	74	546	0.135531	0.135036		0.9996	237.997	0.0033903	237.993	0.00678061	238	2.84899e-05	3.18876e-05
		0.2433	510	37	473	74	547	0.135283	0.135036		0.9996	238.997	0.00340744	238.993	0.00681489	239	2.85142e-05	3.18876e-05
		0.2421	511	37	474	74	548	0.135036	0.135036		0.9996	239.997	0.00342471	239.993	0.00684943	240	2.85393e-05	3.18876e-05
		0.2398	511	38	473	76	549	0.138434	0.137931		0.9996	240.997	0.00344212	240.993	0.00688423	241	2.85653e-05	3.18876e-05
		0.2392	512	38	474	76	550	0.138182	0.137931		0.9996	241.997	0.00345966	241.993	0.00691932	242	2.85922e-05	3.18876e-05
		0.2375	513	38	475	76	551	0.137931	0.137931		0.9996	242.997	0.00347735	242.993	0.0069547	243	2.86201e-05	3.18876e-05
		0.2364	513	39	474	78	552	0.141304	0.141304		0.9996	243.997	0.00349519	243.993	0.00699038	244	2.86491e-05	3.18876e-05
		0.2352	513	40	473	80	553	0.144665	0.144144		0.9996	244.996	0.0035132	244.993	0.00702639	245	2.86792e-05	3.18876e-05
		0.2347	514	40	474	80	554	0.144404	0.144144		0.9996	245.996	0.00353137	245.993	0.00706274	246	2.87103e-05	3.18876e-05
		0.233	515	40	475	80	555	0.144144	0.144144		0.9996	246.996	0.00354972	246.993	0.00709945	247	2.87427e-05	3.18876e-05
		0.2318	515	41	474	82	556	0.147482	0.146953		0.9995	247.996	0.00356826	247.993	0.00713652	248	2.87763e-05	3.72708e-05
		0.2307	516	41	475	82	557	0.147217	0.146953		0.9995	248.996	0.003587	248.993	0.00717399	249	2.88112e-05	3.72708e-05
		0.2302	517	41	476	82	558	0.146953	0.146953		0.9994	249.996	0.00360594	249.993	0.00721188	250	2.88475e-05	3.78808e-05
		0.2296	517	42	475	84	559	0.150268	0.149201		0.9993	250.996	0.0036251	250.993	0.00725019	251	2.88852e-05	3.97491e-05
		0.2291	519	42	477	84	561	0.149733	0.149201		0.9993	251.996	0.00364448	251.993	0.00728896	252	2.89244e-05	3.97491e-05
		0.2263	520	42	478	84	562	0.149466	0.149201		0.9993	252.996	0.0036641	252.993	0.00732821	253	2.89652e-05	3.97491e-05
		0.2242	521	42	479	84	563	0.149201	0.149201		0.9993	253.996	0.00368398	253.993	0.00736796	254	2.90077e-05	3.97491e-05
		0.2231	521	43	478	86	564	0.152482	0.151943		0.9993	254.996	0.00370412	254.993	0.00740824	255	2.90519e-05	3.97491e-05
		0.222	522	43	479	86	565	0.152212	0.151943		0.9993	255.996	0.00372454	255.993	0.00744907	256	2.90979e-05	3.97491e-05
		0.221	523	43	480	86	566	0.151943	0.151943		0.9993	256.996	0.00374525	256.993	0.0074905	257	2.91459e-05	3.97491e-05
		0.2199	523	44	479	88	567	0.155203	0.153846		0.9992	257.996	0.00376627	257.992	0.00753254	258	2.91959e-05	4.37341e-05
		0.2178	524	44	480	88	568	0.15493	0.153846		0.9992	258.996	0.00378762	258.992	0.00757523	259	2.9248e-05	4.37341e-05
		0.2167	525	44	481	88	569	0.154657	0.153846		0.9992	259.996	0.0038093	259.992	0.00761861	260	2.93023e-05	4.37341e-05
		0.2157	526	44	482	88	570	0.154386	0.153846		0.9992	260.996	0.00383136	260.992	0.00766271	261	2.9359e-05	4.37341e-05
		0.2147	527	44	483	88	571	0.154116	0.153846		0.9992	261.996	0.00385379	261.992	0.00770758	262	2.94182e-05	4.37341e-05
		0.2137	528	44	484	88	572	0.153846	0.153846		0.9992	262.996	0.00387662	262.992	0.00775325	263	2.948e-05	4.37341e-05
		0.2126	528	45	483	90	573	0.157068	0.155979		0.9991	263.996	0.00389988	263.992	0.00779977	264	2.95446e-05	4.88595e-05
		0.2116	529	45	484	90	574	0.156794	0.155979		0.9991	264.996	0.00392359	264.992	0.00784719	265	2.9612e-05	4.88595e-05
		0.2101	530	45	485	90	575	0.156522	0.155979		0.9991	265.996	0.00394778	265.992	0.00789556	266	2.96825e-05	4.88595e-05
		0.2091	531	45	486	90	576	0.15625	0.155979		0.9991	266.996	0.00397246	266.992	0.00794493	267	2.97563e-05	4.88595e-05
		0.2086	532	45	487	90	577	0.155979	0.155979		0.9991	267.996	0.00399768	267.992	0.00799536	268	2.98334e-05	4.88595e-05
		0.2076	532	46	486	92	578	0.15917	0.158895		0.9991	268.996	0.00402345	268.992	0.00804691	269	2.99141e-05	4.88595e-05
		0.2066	533	46	487	92	579	0.158895	0.158895		0.999	269.996	0.00404982	269.992	0.00809964	270	2.99987e-05	5.46396e-05
		0.2046	533	47	486	94	580	0.162069	0.161235		0.999	270.996	0.00407681	270.992	0.00815363	271	3.00872e-05	5.46396e-05
		0.2037	534	47	487	94	581	0.16179	0.161235		0.999	271.996	0.00410447	271.992	0.00820894	272	3.01799e-05	5.46396e-05
		0.2032	536	47	489	94	583	0.161235	0.161235		0.999	272.996	0.00413283	272.992	0.00826567	273	3.02772e-05	5.46396e-05
		0.2027	536	48	488	96	584	0.164384	0.164384		0.9989	273.996	0.00416194	273.992	0.00832388	274	3.03791e-05	6.14583e-05
		0.2017	536	49	487	98	585	0.167521	0.167235		0.9989	274.996	0.00419183	274.992	0.00838367	275	3.04861e-05	6.14583e-05
		0.2008	537	49	488	98	586	0.167235	0.167235		0.9989	275.996	0.00422256	275.992	0.00844513	276	3.05983e-05	6.14583e-05
		0.1998	537	50	487	100	587	0.170358	0.170358		0.9989	276.996	0.00425418	276.991	0.00850837	277	3.07161e-05	6.14583e-05
		0.1989	537	51	486	102	588	0.173469	0.173175		0.9989	277.996	0.00428674	277.991	0.00857349	278	3.08399e-05	6.14583e-05
		0.1979	538	51	487	102	589	0.173175	0.173175		0.9988	278.996	0.0043203	278.991	0.0086406	279	3.09699e-05	7.03431e-05
		0.197	538	52	486	104	590	0.176271	0.176271		0.9988	279.996	0.00435492	279.991	0.00870984	280	3.11066e-05	7.03431e-05
		0.196	538	53	485	106	591	0.179357	0.179357		0.9988	280.996	0.00439067	280.991	0.00878133	281	3.12503e-05	7.03431e-05
		0.1951	538	54	484	108	592	0.182432	0.181219		0.9988	281.996	0.00442761	281.991	0.00885522	282	3.14015e-05	7.03431e-05
		0.1942	538	55	483	110	593	0.185497	0.181219		0.9987	282.996	0.00446583	282.991	0.00893165	283	3.15606e-05	7.91299e-05
		0.1932	539	55	484	110	594	0.185185	0.181219		0.9987	283.995	0.00450539	283.991	0.00901079	284	3.17281e-05	7.91299e-05
		0.1923	540	55	485	110	595	0.184874	0.181219		0.9987	284.995	0.0045464	284.991	0.0090928	285	3.19046e-05	7.91299e-05
		0.1914	541	55	486	110	596	0.184564	0.181219		0.9986	285.995	0.00458894	285.991	0.00917788	286	3.20905e-05	9.18014e-05
		0.1905	542	55	487	110	597	0.184255	0.181219		0.9986	286.995	0.00463311	286.991	0.00926622	287	3.22865e-05	9.18014e-05
		0.1887	543	55	488	110	598	0.183946	0.181219		0.9986	287.995	0.00467902	287.991	0.00935803	288	3.24932e-05	9.18014e-05
		0.1878	544	55	489	110	599	0.183639	0.181219		0.9986	288.995	0.00472677	288.991	0.00945354	289	3.27112e-05	9.18014e-05
		0.1869	545	55	490	110	600	0.183333	0.181219		0.9986	289.995	0.0047765	289.99	0.00955299	290	3.29414e-05	9.18014e-05
		0.1851	546	55	491	110	601	0.183028	0.181219		0.9985	290.995	0.00482832	290.99	0.00965665	291	3.31844e-05	0.000110478
		0.1842	547	55	492	110	602	0.182724	0.181219		0.9985	291.995	0.00488239	291.99	0.00976479	292	3.34411e-05	0.000110478
		0.1834	548	55	493	110	603	0.182421	0.181219		0.9985	292.995	0.00493885	292.99	0.00987771	293	3.37123e-05	0.000110478
		0.1829	549	55	494	110	604	0.182119	0.181219		0.9985	293.995	0.00499787	293.99	0.00999574	294	3.39991e-05	0.000110478
		0.1825	550	55	495	110	605	0.181818	0.181219		0.9984	294.995	0.00505961	294.99	0.0101192	295	3.43024e-05	0.000126326
		0.1816	551	55	496	110	606	0.181518	0.181219		0.9984	295.995	0.00512426	295.99	0.0102485	296	3.46234e-05	0.000126326
		0.1808	552	55	497	110	607	0.181219	0.181219		0.9983	296.995	0.00519202	296.99	0.010384	297	3.49631e-05	0.000138778
		0.1799	552	56	496	112	608	0.184211	0.183607		0.9983	297.995	0.00526311	297.989	0.0105262	298	3.53229e-05	0.000138778
		0.1791	553	56	497	112	609	0.183908	0.183607		0.9982	298.995	0.00533776	298.989	0.0106755	299	3.57041e-05	0.000153014
		0.1774	554	56	498	112	610	0.183607	0.183607		0.9982	299.995	0.00541621	299.989	0.0108324	300	3.61081e-05	0.000153014
		0.1765	554	57	497	114	611	0.186579	0.185971		0.9981	300.995	0.00549874	300.989	0.0109975	301	3.65365e-05	0.000165031
		0.1757	555	57	498	114	612	0.186275	0.185971		0.998	301.994	0.00558563	301.989	0.0111713	302	3.69909e-05	0.000173754
		0.1753	556	57	499	114	613	0.185971	0.185971		0.9979	302.994	0.00567719	302.989	0.0113544	303	3.74732e-05	0.000188017
		0.174	556	58	498	116	614	0.188925	0.188925		0.9979	303.994	0.00577376	303.988	0.0115475	304	3.79853e-05	0.000188017
		0.1732	556	59	497	118	615	0.19187	0.191248		0.9978	304.994	0.0058757	304.988	0.0117514	305	3.85292e-05	0.000203844
		0.1716	557	59	498	118	616	0.191558	0.191248		0.9977	305.994	0.00598339	305.988	0.0119668	306	3.91071e-05	0.000234215
		0.1707	558	59	499	118	617	0.191248	0.191248		0.9977	306.994	0.00609726	306.988	0.0121945	307	3.97216e-05	0.000234215
		0.1699	558	60	498	120	618	0.194175	0.193861		0.9977	307.994	0.00621776	307.988	0.0124355	308	4.03751e-05	0.000234215
		0.1691	559	60	499	120	619	0.193861	0.193861		0.9977	308.994	0.00634538	308.987	0.0126908	309	4.10704e-05	0.000234215
		0.1675	559	61	498	122	620	0.196774	0.194268		0.9976	309.994	0.00648065	309.987	0.0129613	310	4.18106e-05	0.000270481
		0.1667	560	61	499	122	621	0.196457	0.194268		0.9975	310.993	0.00662413	310.987	0.0132483	311	4.25989e-05	0.00028691
		0.1652	561	61	500	122	622	0.196141	0.194268		0.9974	311.993	0.00677644	311.986	0.0135529	312	4.34387e-05	0.000304572
		0.1648	562	61	501	122	623	0.195827	0.194268		0.9973	312.993	0.00693826	312.986	0.0138765	313	4.43339e-05	0.000323566
		0.1644	563	61	502	122	624	0.195513	0.194268		0.9972	313.993	0.00711029	313.986	0.0142206	314	4.52885e-05	0.000354796
		0.1636	564	61	503	122	625	0.1952	0.194268		0.9972	314.993	0.00729332	314.985	0.0145866	315	4.63068e-05	0.000354796
		0.1628	565	61	504	122	626	0.194888	0.194268		0.997	315.993	0.0074882	315.985	0.0149764	316	4.73937e-05	0.00038968
		0.162	566	61	505	122	627	0.194577	0.194268		0.9969	316.992	0.00769584	316.985	0.0153917	317	4.85542e-05	0.000415192
		0.1605	567	61	506	122	628	0.194268	0.194268		0.9968	317.992	0.00791722	317.984	0.0158344	318	4.97939e-05	0.000457224
		0.1597	567	62	505	124	629	0.197138	0.196568		0.9968	318.992	0.00815343	318.984	0.0163069	319	5.11187e-05	0.000457224
		0.159	567	63	504	126	630	0.2	0.196568		0.9967	319.992	0.00840563	319.983	0.0168113	320	5.25352e-05	0.000521202
		0.1586	568	63	505	126	631	0.199683	0.196568		0.9967	320.991	0.00867507	320.983	0.0173501	321	5.40503e-05	0.000521202
		0.1579	569	63	506	126	632	0.199367	0.196568		0.9966	321.991	0.00896313	321.982	0.0179263	322	5.56716e-05	0.000575998
		0.1571	570	63	507	126	633	0.199052	0.196568		0.9964	322.991	0.0092713	322.981	0.0185426	323	5.74074e-05	0.000616193
		0.1567	571	63	508	126	634	0.198738	0.196568		0.9962	323.99	0.00960118	323.981	0.0192024	324	5.92665e-05	0.000682617
		0.156	572	63	509	126	635	0.198425	0.196568		0.9962	324.99	0.00995452	324.98	0.019909	325	6.12586e-05	0.000682617
		0.1549	573	63	510	126	636	0.198113	0.196568		0.996	325.99	0.0103332	325.979	0.0206665	326	6.33941e-05	0.000757259
		0.1541	574	63	511	126	637	0.197802	0.196568		0.9958	326.989	0.0107394	326.979	0.0214788	327	6.56843e-05	0.000812121
		0.1534	575	63	512	126	638	0.197492	0.196568		0.9957	327.989	0.0111752	327.978	0.0223505	328	6.81417e-05	0.000871478
		0.1531	576	63	513	126	639	0.197183	0.196568		0.9954	328.988	0.0116432	328.977	0.0232864	329	7.07794e-05	0.000935724
		0.1523	577	63	514	126	640	0.196875	0.196568		0.9951	329.988	0.012146	329.976	0.0242919	330	7.36119e-05	0.00100529
		0.1509	578	63	515	126	641	0.196568	0.196568		0.995	330.987	0.0126864	330.975	0.0253728	331	7.66551e-05	0.00112065
		0.1495	578	64	514	128	642	0.199377	0.199067		0.995	331.987	0.0132677	331.973	0.0265354	332	7.9926e-05	0.00112065
		0.1487	579	64	515	128	643	0.199067	0.199067		0.9944	332.986	0.0138933	332.972	0.0277866	333	8.34432e-05	0.00125082
		0.148	579	65	514	130	644	0.201863	0.20155		0.9942	333.985	0.0145669	333.971	0.0291337	334	8.72268e-05	0.00134682
		0.1473	580	65	515	130	645	0.20155	0.20155		0.9941	334.985	0.0152925	334.969	0.0305851	335	9.12987e-05	0.00145097
		0.1466	580	66	514	132	646	0.204334	0.204019		0.9939	335.984	0.0160747	335.968	0.0321495	336	9.5683e-05	0.001564
		0.1452	581	66	515	132	647	0.204019	0.204019		0.9937	336.983	0.0169183	336.966	0.0338366	337	0.000100405	0.00168672
		0.1439	581	67	514	134	648	0.20679	0.20679		0.9935	337.982	0.0178286	337.964	0.0356571	338	0.000105494	0.0018909
		0.1425	581	68	513	136	649	0.209553	0.209553		0.9935	338.981	0.0188112	338.962	0.0376225	339	0.000110981	0.0018909
		0.1418	581	69	512	138	650	0.212308	0.211982		0.9932	339.98	0.0198726	339.96	0.0397452	340	0.000116898	0.00220596
		0.1411	582	69	513	138	651	0.211982	0.211982		0.9932	340.979	0.0210196	340.958	0.0420392	341	0.000123282	0.00220596
		0.1405	582	70	512	140	652	0.214724	0.214395		0.9928	341.978	0.0222596	341.955	0.0445193	342	0.000130173	0.00247943
		0.1398	583	70	513	140	653	0.214395	0.214395		0.9927	342.976	0.023601	342.953	0.0472019	343	0.000137615	0.00268191
		0.1391	583	71	512	142	654	0.217125	0.217125		0.9923	343.975	0.0250525	343.95	0.050105	344	0.000145654	0.00290229
		0.1378	583	72	511	144	655	0.219847	0.219847		0.9921	344.973	0.0266241	344.947	0.0532481	345	0.000154342	0.00314221
		0.1372	583	73	510	146	656	0.222561	0.221212		0.9917	345.972	0.0283263	345.943	0.0566526	346	0.000163736	0.00340348
		0.1352	584	73	511	146	657	0.222222	0.221212		0.9912	346.97	0.0301709	346.94	0.0603418	347	0.000173896	0.0036881
		0.1339	585	73	512	146	658	0.221884	0.221212		0.9909	347.968	0.0321706	347.936	0.0643411	348	0.000184888	0.00399823
		0.1333	586	73	513	146	659	0.221548	0.221212		0.9905	348.966	0.0343393	348.931	0.0686787	349	0.000196787	0.00433625
		0.133	587	73	514	146	660	0.221212	0.221212		0.9901	349.963	0.0366924	349.927	0.0733848	350	0.000209671	0.00470477
		0.1326	587	74	513	148	661	0.223903	0.223903		0.9899	350.961	0.0392465	350.922	0.078493	351	0.000223627	0.00510663
		0.1314	587	75	512	150	662	0.226586	0.225225		0.9895	351.958	0.0420198	351.916	0.0840396	352	0.000238749	0.00554494
		0.1307	588	75	513	150	663	0.226244	0.225225		0.9894	352.955	0.0450322	352.91	0.0900645	353	0.00025514	0.00602311
		0.1301	589	75	514	150	664	0.225904	0.225225		0.9886	353.952	0.0483057	353.903	0.0966113	354	0.000272913	0.00682333
		0.1289	590	75	515	150	665	0.225564	0.225225		0.9886	354.948	0.0518639	354.896	0.103728	355	0.000292191	0.00682333
		0.1286	591	75	516	150	666	0.225225	0.225225		0.9877	355.944	0.0557329	355.889	0.111466	356	0.000313106	0.00773569
		0.128	591	76	515	152	667	0.227886	0.227886		0.9867	356.94	0.0599412	356.88	0.119882	357	0.000335805	0.00841402
		0.1264	591	77	514	154	668	0.230539	0.229851		0.9857	357.935	0.0645199	357.871	0.12904	358	0.000360446	0.00915451
		0.1258	592	77	515	154	669	0.230194	0.229851		0.9833	358.93	0.0695028	358.861	0.139006	359	0.000387202	0.00996287
		0.1243	593	77	516	154	670	0.229851	0.229851		0.982	359.925	0.0749272	359.85	0.149854	360	0.000416262	0.0113164
		0.124	593	78	515	156	671	0.232489	0.232143		0.982	360.919	0.0808333	360.838	0.161667	361	0.00044783	0.0113164
		0.1237	594	78	516	156	672	0.232143	0.232143		0.9806	361.913	0.0872654	361.825	0.174531	362	0.000482129	0.0128601
		0.1234	594	79	515	158	673	0.23477	0.234421		0.9775	362.906	0.0942713	362.811	0.188543	363	0.000519401	0.0140076
		0.1228	595	79	516	158	674	0.234421	0.234421		0.9738	363.898	0.101904	363.796	0.203807	364	0.00055991	0.0152597
		0.1216	595	80	515	160	675	0.237037	0.237037		0.9696	364.89	0.110219	364.78	0.220438	365	0.00060394	0.0166256
		0.1211	595	81	514	162	676	0.239645	0.239645		0.9647	365.881	0.119279	365.761	0.238559	366	0.0006518	0.0181153
		0.1205	595	82	513	164	677	0.242245	0.241888		0.9591	366.871	0.129152	366.742	0.258304	367	0.000703826	0.0197392
		0.1199	596	82	514	164	678	0.241888	0.241888		0.9559	367.86	0.13991	367.72	0.279819	368	0.000760378	0.0255332
		0.1193	596	83	513	166	679	0.244477	0.244477		0.9559	368.848	0.151631	368.697	0.303262	369	0.000821849	0.0255332
		0.1187	596	84	512	168	680	0.247059	0.246696		0.9559	369.836	0.164401	369.671	0.328803	370	0.000888657	0.0255332
		0.1182	597	84	513	168	681	0.246696	0.246696		0.9559	370.822	0.178313	370.643	0.356626	371	0.000961255	0.0255332
		0.1176	597	85	512	170	682	0.249267	0.249267		0.9559	371.807	0.193464	371.613	0.386928	372	0.00104013	0.0255332
		0.1165	597	86	511	172	683	0.25183	0.251462		0.9526	372.79	0.209961	372.58	0.419922	373	0.0011258	0.032985
		0.1153	598	86	512	172	684	0.251462	0.251462		0.9451	373.772	0.227918	373.544	0.455837	374	0.00121881	0.0359042
		0.1148	598	87	511	174	685	0.254015	0.253275		0.9366	374.753	0.247457	374.505	0.494914	375	0.00131977	0.0390668
		0.114	600	87	513	174	687	0.253275	0.253275		0.9269	375.731	0.268707	375.463	0.537414	376	0.00142929	0.0424884
		0.1118	600	88	512	176	688	0.255814	0.255814		0.9216	376.708	0.291806	376.416	0.583611	377	0.00154804	0.0461849
		0.111	600	89	511	178	689	0.258345	0.257971		0.916	377.683	0.316898	377.366	0.633796	378	0.00167671	0.0501721
		0.1104	601	89	512	178	690	0.257971	0.257971		0.9037	378.656	0.344137	378.312	0.688275	379	0.00181603	0.0544654
		0.1088	601	90	511	180	691	0.260492	0.259366		0.8899	379.626	0.373684	379.253	0.747368	380	0.00196676	0.0590792
		0.1077	602	90	512	180	692	0.260116	0.259366		0.8824	380.594	0.405705	380.189	0.81141	381	0.00212968	0.0640273
		0.1057	603	90	513	180	693	0.25974	0.259366		0.8746	381.56	0.440373	381.119	0.880746	382	0.00230562	0.0693216
		0.1049	604	90	514	180	694	0.259366	0.259366		0.8577	382.522	0.477867	382.044	0.955734	383	0.00249539	0.0749724
		0.1034	604	91	513	182	695	0.261871	0.261871		0.8487	383.482	0.518368	382.963	1.03674	384	0.00269984	0.087373
											0.8487	384.438	0.562063	383.876	1.12413	385	0.00291981	0.087373
											0.8487	385.391	0.609135	384.782	1.21827	386	0.00315614	0.087373
											0.8394	386.34	0.659772	385.68	1.31954	387	0.00340967	0.101257
											0.8196	387.286	0.714153	386.572	1.42831	388	0.0036812	0.108749
											0.8091	388.228	0.772458	387.455	1.54492	389	0.00397151	0.120647
											0.8091	389.165	0.834856	388.33	1.66971	390	0.00428131	0.120647
											0.7984	390.098	0.901506	389.197	1.80301	391	0.00461128	0.133289
											0.7874	391.027	0.972558	390.055	1.94512	392	0.00496203	0.151163
											0.7874	391.952	1.04814	390.904	2.09629	393	0.00533407	0.151163
											0.7874	392.872	1.12838	391.743	2.25676	394	0.00572783	0.151163
											0.7761	393.787	1.21337	392.573	2.42674	395	0.00614365	0.16997
											0.7645	394.697	1.30319	393.394	2.60637	396	0.00658175	0.179629
											0.7528	395.602	1.39789	394.204	2.79578	397	0.00704226	0.189401
											0.7288	396.502	1.49751	395.005	2.99502	398	0.00752518	0.199241
											0.7045	397.398	1.60206	395.796	3.20412	399	0.00803038	0.209103
											0.6801	398.288	1.71153	396.577	3.42306	400	0.00855765	0.218941
											0.656	399.174	1.82588	397.348	3.65176	401	0.00910664	0.22871
											0.6441	400.055	1.94506	398.11	3.89012	402	0.00967693	0.238366
											0.6325	400.931	2.06899	398.862	4.13799	403	0.010268	0.247869
											0.621	401.802	2.19758	399.605	4.39516	404	0.0108791	0.257182
											0.6098	402.669	2.33071	400.339	4.66142	405	0.0115097	0.266271
											0.5881	403.532	2.46826	401.063	4.93651	406	0.0121589	0.275107
											0.5677	404.39	2.61008	401.78	5.22017	407	0.012826	0.283666
											0.5487	405.244	2.75604	402.488	5.51208	408	0.01351	0.291928
											0.5311	406.094	2.90597	403.188	5.81195	409	0.0142101	0.299878
											0.5229	406.94	3.05972	403.881	6.11944	410	0.0149255	0.307506
											0.515	407.783	3.21712	404.566	6.43423	411	0.0156551	0.314806
											0.5003	408.622	3.378	405.244	6.75599	412	0.016398	0.321775
											0.487	409.458	3.5422	405.916	7.0844	413	0.0171535	0.328416
											0.4809	410.29	3.70956	406.581	7.41911	414	0.0179206	0.334732
											0.475	411.12	3.87992	407.24	7.75983	415	0.0186984	0.340732
											0.4643	411.947	4.05312	407.894	8.10625	416	0.0194862	0.346424
											0.4593	412.771	4.22903	408.542	8.45805	417	0.0202831	0.35441
											0.4593	413.593	4.40749	409.185	8.81497	418	0.0210885	0.35441
											0.4546	414.412	4.58837	409.823	9.17674	419	0.0219015	0.361775
											0.4502	415.228	4.77155	410.457	9.54309	420	0.0227216	0.366362
											0.446	416.043	4.9569	411.086	9.91379	421	0.0235482	0.370709
											0.4382	416.856	5.14431	411.711	10.2886	422	0.0243806	0.374831
											0.4313	417.666	5.33367	412.333	10.6673	423	0.0252183	0.378741
											0.4281	418.475	5.5249	412.95	11.0498	424	0.0260608	0.382456
											0.425	419.282	5.71789	413.564	11.4358	425	0.0269077	0.385988
											0.4194	420.087	5.91256	414.175	11.8251	426	0.0277585	0.389351
											0.4143	420.891	6.10884	414.782	12.2177	427	0.0286128	0.39256
											0.4097	421.693	6.30665	415.387	12.6133	428	0.0294703	0.395625
											0.4055	422.494	6.50592	415.988	13.0118	429	0.0303306	0.398559
											0.4016	423.293	6.70661	416.587	13.4132	430	0.0311935	0.401372
											0.3981	424.091	6.90864	417.183	13.8173	431	0.0320587	0.404075
											0.3964	424.888	7.11198	417.776	14.224	432	0.0329258	0.406678
											0.3948	425.683	7.31657	418.367	14.6331	433	0.0337948	0.409189
											0.3932	426.478	7.52238	418.955	15.0448	434	0.0346653	0.411616
											0.3917	427.271	7.72936	419.541	15.4587	435	0.0355373	0.413967
											0.3888	428.063	7.93748	420.125	15.875	436	0.0364105	0.41625
											0.3861	428.853	8.14672	420.707	16.2934	437	0.0372847	0.41847
											0.3835	429.643	8.35703	421.286	16.7141	438	0.03816	0.420633
											0.381	430.432	8.5684	421.863	17.1368	439	0.039036	0.422744
											0.3798	431.219	8.78081	422.438	17.5616	440	0.0399128	0.42481
											0.3786	432.006	8.99422	423.012	17.9884	441	0.0407901	0.426833
											0.3774	432.791	9.20863	423.583	18.4173	442	0.041668	0.428817
											0.3763	433.576	9.42401	424.152	18.848	443	0.0425463	0.430768
											0.3741	434.36	9.64036	424.719	19.2807	444	0.043425	0.432687
											0.3719	435.142	9.85765	425.285	19.7153	445	0.044304	0.434577
											0.3709	435.924	10.0759	425.848	20.1517	446	0.0451833	0.437367
											0.3709	436.705	10.295	426.41	20.59	447	0.0460627	0.437367
											0.3698	437.485	10.5151	426.97	21.0301	448	0.0469422	0.440106
											0.3678	438.264	10.736	427.528	21.472	449	0.0478219	0.441908
											0.3658	439.042	10.9579	428.084	21.9157	450	0.0487016	0.443693
											0.3638	439.819	11.1806	428.639	22.3612	451	0.0495813	0.445463
											0.3618	440.596	11.4042	429.192	22.8084	452	0.0504611	0.447218
											0.3599	441.371	11.6287	429.743	23.2574	453	0.0513408	0.448961
											0.359	442.146	11.854	430.292	23.7081	454	0.0522204	0.450691
											0.358	442.92	12.0802	430.84	24.1605	455	0.0530999	0.452411
											0.3562	443.693	12.3073	431.385	24.6146	456	0.0539794	0.454121
											0.3553	444.465	12.5352	431.93	25.0704	457	0.0548587	0.455822
											0.3543	445.236	12.764	432.472	25.5279	458	0.0557378	0.457515
											0.3534	446.006	12.9936	433.013	25.9871	459	0.0566168	0.4592
											0.3507	446.776	13.224	433.552	26.448	460	0.0574957	0.460878
											0.3498	447.545	13.4553	434.089	26.9105	461	0.0583743	0.46255
											0.3489	448.313	13.6874	434.625	27.3748	462	0.0592527	0.464215
											0.3471	449.08	13.9203	435.159	27.8406	463	0.060131	0.465875
											0.3454	449.846	14.1541	435.692	28.3082	464	0.061009	0.468355
											0.3454	450.611	14.3887	436.223	28.7773	465	0.0618868	0.468355
											0.3436	451.376	14.6241	436.752	29.2482	466	0.0627643	0.470824
											0.3428	452.14	14.8603	437.279	29.7206	467	0.0636416	0.472465
											0.3419	452.903	15.0974	437.805	30.1947	468	0.0645187	0.474101
											0.3402	453.665	15.3352	438.33	30.6705	469	0.0653955	0.475734
											0.3385	454.426	15.5739	438.852	31.1478	470	0.066272	0.477362
											0.3368	455.187	15.8134	439.373	31.6268	471	0.0671482	0.478987
											0.3351	455.946	16.0537	439.893	32.1074	472	0.0680242	0.480608
											0.3334	456.705	16.2948	440.41	32.5897	473	0.0688999	0.482226
											0.3326	457.463	16.5367	440.927	33.0735	474	0.0697753	0.48384
											0.3317	458.221	16.7795	441.441	33.5589	475	0.0706504	0.485452
											0.3309	458.977	17.023	441.954	34.046	476	0.0715252	0.48706
											0.3292	459.733	17.2673	442.465	34.5347	477	0.0723997	0.488665
											0.3284	460.488	17.5125	442.975	35.0249	478	0.0732739	0.490267
											0.3251	461.242	17.7584	443.483	35.5168	479	0.0741478	0.491866
											0.3227	461.995	18.0051	443.99	36.0103	480	0.0750214	0.494259
											0.3227	462.747	18.2527	444.495	36.5053	481	0.0758946	0.494259
											0.3219	463.499	18.501	444.998	37.002	482	0.0767676	0.496646
											0.3211	464.25	18.7501	445.5	37.5002	483	0.0776402	0.499027
											0.3211	465	19	446	38	484	0.0785124	0.499027
											0.3203	465.749	19.2507	446.499	38.5014	485	0.0793844	0.501401
											0.3195	466.498	19.5022	446.996	39.0044	486	0.080256	0.50298
											0.3187	467.246	19.7545	447.491	39.509	487	0.0811272	0.504557
											0.3171	467.992	20.0075	447.985	40.0151	488	0.0819981	0.506131
											0.3156	468.739	20.2614	448.477	40.5228	489	0.0828687	0.507702
											0.3148	469.484	20.516	448.968	41.0321	490	0.0837389	0.509271
											0.314	470.229	20.7714	449.457	41.5429	491	0.0846087	0.510837
											0.3124	470.972	21.0276	449.945	42.0553	492	0.0854782	0.5124
											0.3109	471.715	21.2846	450.431	42.5693	493	0.0863474	0.513961
											0.3093	472.458	21.5424	450.915	43.0848	494	0.0872161	0.515519
											0.307	473.199	21.8009	451.398	43.6018	495	0.0880845	0.517074
											0.3063	473.94	22.0602	451.88	44.1205	496	0.0889526	0.518627
											0.3048	474.68	22.3203	452.359	44.6407	497	0.0898202	0.520177
											0.3033	475.419	22.5812	452.838	45.1624	498	0.0906875	0.521724
											0.3018	476.157	22.8428	453.314	45.6856	499	0.0915544	0.523269
											0.3003	476.895	23.1052	453.79	46.2105	500	0.0924209	0.524811
											0.2988	477.632	23.3684	454.263	46.7368	501	0.093287	0.52635
											0.2973	478.368	23.6323	454.735	47.2647	502	0.0941528	0.527887
											0.2966	479.103	23.8971	455.206	47.7941	503	0.0950181	0.529421
											0.2959	479.837	24.1625	455.675	48.3251	504	0.0958831	0.530953
											0.2944	480.571	24.4288	456.142	48.8575	505	0.0967476	0.532482
											0.293	481.304	24.6958	456.608	49.3916	506	0.0976118	0.534008
											0.2915	482.036	24.9635	457.073	49.9271	507	0.0984755	0.535531
											0.2908	482.768	25.2321	457.536	50.4641	508	0.0993389	0.537052
											0.2901	483.499	25.5014	457.997	51.0027	509	0.100202	0.53857
											0.2887	484.229	25.7714	458.457	51.5428	510	0.101064	0.540086
											0.2872	484.958	26.0422	458.916	52.0844	511	0.101926	0.541599
											0.2858	485.686	26.3138	459.372	52.6275	512	0.102788	0.543109
											0.2851	486.414	26.5861	459.828	53.1721	513	0.103649	0.544617
											0.2844	487.141	26.8591	460.282	53.7182	514	0.10451	0.546122
											0.283	487.867	27.1329	460.734	54.2659	515	0.105371	0.547624
											0.2816	488.593	27.4075	461.185	54.815	516	0.106231	0.549123
											0.2803	489.317	27.6828	461.634	55.3656	517	0.10709	0.55062
											0.2789	490.041	27.9589	462.082	55.9177	518	0.107949	0.552114
											0.2775	490.764	28.2357	462.529	56.4713	519	0.108808	0.553606
											0.2768	491.487	28.5132	462.974	57.0264	520	0.109666	0.555095
											0.2762	492.208	28.7915	463.417	57.583	521	0.110524	0.556581
											0.2755	492.929	29.0705	463.859	58.1411	522	0.111381	0.558065
											0.2748	493.65	29.3503	464.299	58.7006	523	0.112238	0.559545
											0.2735	494.369	29.6308	464.738	59.2616	524	0.113095	0.561024
											0.2728	495.088	29.9121	465.176	59.8241	525	0.113951	0.562499
											0.2715	495.806	30.1941	465.612	60.3881	526	0.114806	0.563972
											0.2708	496.523	30.4768	466.046	60.9536	527	0.115661	0.565442
											0.2695	497.24	30.7602	466.48	61.5205	528	0.116516	0.566909
											0.2682	497.956	31.0444	466.911	62.0888	529	0.11737	0.568374
											0.2669	498.671	31.3293	467.341	62.6587	530	0.118224	0.569836
											0.2656	499.385	31.615	467.77	63.23	531	0.119077	0.571296
											0.2643	500.099	31.9014	468.197	63.8027	532	0.11993	0.572752
											0.263	500.812	32.1885	468.623	64.3769	533	0.120782	0.574206
											0.2617	501.524	32.4763	469.047	64.9526	534	0.121634	0.575658
											0.2604	502.235	32.7648	469.47	65.5297	535	0.122485	0.577106
											0.2598	502.946	33.0541	469.892	66.1082	536	0.123336	0.578552
											0.2579	503.656	33.3441	470.312	66.6882	537	0.124187	0.579995
											0.2554	504.365	33.6348	470.73	67.2697	538	0.125037	0.581436
											0.2548	505.074	33.9263	471.147	67.8525	539	0.125886	0.582874
											0.2542	505.782	34.2184	471.563	68.4369	540	0.126735	0.584309
											0.2517	506.489	34.5113	471.977	69.0226	541	0.127583	0.585742
											0.2505	507.195	34.8049	472.39	69.6098	542	0.128431	0.587171
											0.2493	507.901	35.0992	472.802	70.1984	543	0.129279	0.588599
											0.2481	508.606	35.3942	473.212	70.7884	544	0.130126	0.590023
											0.2469	509.31	35.6899	473.62	71.3798	545	0.130972	0.591445
											0.2457	510.014	35.9863	474.027	71.9727	546	0.131818	0.592864
											0.2433	510.717	36.2835	474.433	72.567	547	0.132664	0.59428
											0.2421	511.419	36.5813	474.837	73.1627	548	0.133509	0.595694
											0.2398	512.12	36.8799	475.24	73.7598	549	0.134353	0.597105
											0.2392	512.821	37.1791	475.642	74.3583	550	0.135197	0.598514
											0.2375	513.521	37.4791	476.042	74.9582	551	0.13604	0.599919
											0.2364	514.22	37.7798	476.44	75.5595	552	0.136883	0.601322
											0.2352	514.919	38.0811	476.838	76.1623	553	0.137726	0.602723
											0.2347	515.617	38.3832	477.234	76.7664	554	0.138567	0.60412
											0.233	516.314	38.6859	477.628	77.3719	555	0.139409	0.605515
											0.2318	517.011	38.9894	478.021	77.9788	556	0.14025	0.606907
											0.2307	517.706	39.2935	478.413	78.5871	557	0.14109	0.608297
											0.2302	518.402	39.5984	478.803	79.1968	558	0.14193	0.609684
											0.2296	519.096	39.9039	479.192	79.8078	559	0.142769	0.611068
											0.2291	519.79	40.2101	479.58	80.4203	560	0.143608	0.61314
											0.2291	520.483	40.5171	479.966	81.0341	561	0.144446	0.61314
											0.2263	521.175	40.8247	480.351	81.6493	562	0.145284	0.615205
											0.2242	521.867	41.133	480.734	82.2659	563	0.146121	0.616579
											0.2231	522.558	41.4419	481.116	82.8839	564	0.146957	0.61795
											0.222	523.248	41.7516	481.497	83.5032	565	0.147793	0.619318
											0.221	523.938	42.0619	481.876	84.1239	566	0.148629	0.620684
											0.2199	524.627	42.373	482.254	84.7459	567	0.149464	0.622047
											0.2178	525.315	42.6847	482.631	85.3693	568	0.150298	0.623407
											0.2167	526.003	42.997	483.006	85.9941	569	0.151132	0.624765
											0.2157	526.69	43.3101	483.38	86.6202	570	0.151965	0.62612
											0.2147	527.376	43.6238	483.752	87.2477	571	0.152798	0.627472
											0.2137	528.062	43.9382	484.124	87.8765	572	0.15363	0.628822
											0.2126	528.747	44.2533	484.493	88.5067	573	0.154462	0.630169
											0.2116	529.431	44.5691	484.862	89.1382	574	0.155293	0.631513
											0.2101	530.114	44.8855	485.229	89.771	575	0.156124	0.632855
											0.2091	530.797	45.2026	485.595	90.4052	576	0.156954	0.634194
											0.2086	531.48	45.5204	485.959	91.0407	577	0.157783	0.63553
											0.2076	532.161	45.8388	486.322	91.6776	578	0.158612	0.636864
											0.2066	532.842	46.1579	486.684	92.3158	579	0.15944	0.638196
											0.2046	533.522	46.4777	487.045	92.9553	580	0.160268	0.639524
											0.2037	534.202	46.7981	487.404	93.5962	581	0.161095	0.64085
											0.2032	534.881	47.1192	487.762	94.2384	582	0.161922	0.642834
											0.2032	535.559	47.4409	488.118	94.8818	583	0.162748	0.642834
											0.2027	536.237	47.7633	488.473	95.5267	584	0.163573	0.644812
											0.2017	536.914	48.0864	488.827	96.1728	585	0.164398	0.646128
											0.2008	537.59	48.4101	489.18	96.8202	586	0.165222	0.64744
											0.1998	538.266	48.7345	489.531	97.469	587	0.166046	0.648751
											0.1989	538.94	49.0595	489.881	98.119	588	0.166869	0.650058
											0.1979	539.615	49.3852	490.23	98.7704	589	0.167692	0.651363
											0.197	540.288	49.7115	490.577	99.4231	590	0.168514	0.652666
											0.196	540.961	50.0385	490.923	100.077	591	0.169335	0.653966
											0.1951	541.634	50.3661	491.268	100.732	592	0.170156	0.655263
											0.1942	542.306	50.6944	491.611	101.389	593	0.170976	0.656557
											0.1932	542.977	51.0234	491.953	102.047	594	0.171796	0.657849
											0.1923	543.647	51.3529	492.294	102.706	595	0.172615	0.659139
											0.1914	544.317	51.6831	492.634	103.366	596	0.173433	0.660426
											0.1905	544.986	52.014	492.972	104.028	597	0.174251	0.66171
											0.1887	545.655	52.3455	493.309	104.691	598	0.175069	0.662992
											0.1878	546.322	52.6776	493.645	105.355	599	0.175885	0.664271
											0.1869	546.99	53.0104	493.979	106.021	600	0.176701	0.665547
											0.1851	547.656	53.3438	494.312	106.688	601	0.177517	0.666821
											0.1842	548.322	53.6778	494.644	107.356	602	0.178332	0.668092
											0.1834	548.987	54.0125	494.975	108.025	603	0.179146	0.669361
											0.1829	549.652	54.3478	495.304	108.696	604	0.17996	0.670627
											0.1825	550.316	54.6838	495.632	109.368	605	0.180773	0.671891
											0.1816	550.98	55.0204	495.959	110.041	606	0.181585	0.673152
											0.1808	551.642	55.3576	496.285	110.715	607	0.182397	0.674411
											0.1799	552.305	55.6954	496.609	111.391	608	0.183209	0.675667
											0.1791	552.966	56.0339	496.932	112.068	609	0.184019	0.67692
											0.1774	553.627	56.3729	497.254	112.746	610	0.184829	0.678171
											0.1765	554.287	56.7127	497.575	113.425	611	0.185639	0.67942
											0.1757	554.947	57.053	497.894	114.106	612	0.186448	0.680665
											0.1753	555.606	57.3939	498.212	114.788	613	0.187256	0.681909
											0.174	556.264	57.7355	498.529	115.471	614	0.188064	0.683149
											0.1732	556.922	58.0777	498.845	116.155	615	0.188871	0.684388
											0.1716	557.579	58.4205	499.159	116.841	616	0.189677	0.685623
											0.1707	558.236	58.764	499.472	117.528	617	0.190483	0.686857
											0.1699	558.892	59.108	499.784	118.216	618	0.191288	0.688087
											0.1691	559.547	59.4527	500.095	118.905	619	0.192093	0.689316
											0.1675	560.202	59.7979	500.404	119.596	620	0.192897	0.690541
											0.1667	560.856	60.1438	500.712	120.288	621	0.1937	0.691764
											0.1652	561.51	60.4903	501.019	120.981	622	0.194503	0.692985
											0.1648	562.163	60.8374	501.325	121.675	623	0.195305	0.694203
											0.1644	562.815	61.1851	501.63	122.37	624	0.196106	0.695419
											0.1636	563.467	61.5334	501.933	123.067	625	0.196907	0.696632
											0.1628	564.118	61.8823	502.235	123.765	626	0.197707	0.697843
											0.162	564.768	62.2319	502.536	124.464	627	0.198507	0.699051
											0.1605	565.418	62.582	502.836	125.164	628	0.199306	0.700257
											0.1597	566.067	62.9327	503.135	125.865	629	0.200104	0.70146
											0.159	566.716	63.2841	503.432	126.568	630	0.200902	0.702661
											0.1586	567.364	63.636	503.728	127.272	631	0.201699	0.703859
											0.1579	568.011	63.9885	504.023	127.977	632	0.202495	0.705055
											0.1571	568.658	64.3416	504.317	128.683	633	0.203291	0.706248
											0.1567	569.305	64.6954	504.609	129.391	634	0.204086	0.707439
											0.156	569.95	65.0497	504.901	130.099	635	0.204881	0.708628
											0.1549	570.595	65.4046	505.191	130.809	636	0.205675	0.709814
											0.1541	571.24	65.7601	505.48	131.52	637	0.206468	0.710997
											0.1534	571.884	66.1162	505.768	132.232	638	0.207261	0.712179
											0.1531	572.527	66.4729	506.054	132.946	639	0.208053	0.713357
											0.1523	573.17	66.8301	506.34	133.66	640	0.208844	0.714534
											0.1509	573.812	67.188	506.624	134.376	641	0.209635	0.715707
											0.1495	574.454	67.5464	506.907	135.093	642	0.210425	0.716879
											0.1487	575.095	67.9054	507.189	135.811	643	0.211214	0.718048
											0.148	575.735	68.265	507.47	136.53	644	0.212003	0.719214
											0.1473	576.375	68.6252	507.75	137.25	645	0.212791	0.720379
											0.1466	577.014	68.986	508.028	137.972	646	0.213579	0.72154
											0.1452	577.653	69.3474	508.305	138.695	647	0.214366	0.7227
											0.1439	578.291	69.7093	508.581	139.419	648	0.215152	0.723857
											0.1425	578.928	70.0718	508.856	140.144	649	0.215938	0.725011
											0.1418	579.565	70.4349	509.13	140.87	650	0.216723	0.726163
											0.1411	580.201	70.7985	509.403	141.597	651	0.217507	0.727313
											0.1405	580.837	71.1628	509.674	142.326	652	0.218291	0.728461
											0.1398	581.472	71.5276	509.945	143.055	653	0.219074	0.729606
											0.1391	582.107	71.8929	510.214	143.786	654	0.219856	0.730748
											0.1378	582.741	72.2589	510.482	144.518	655	0.220638	0.731889
											0.1372	583.375	72.6254	510.749	145.251	656	0.221419	0.733027
											0.1352	584.008	72.9925	511.015	145.985	657	0.222199	0.734162
											0.1339	584.64	73.3601	511.28	146.72	658	0.222979	0.735295
											0.1333	585.272	73.7283	511.543	147.457	659	0.223758	0.736426
											0.133	585.903	74.0971	511.806	148.194	660	0.224537	0.737555
											0.1326	586.534	74.4664	512.067	148.933	661	0.225315	0.738681
											0.1314	587.164	74.8363	512.327	149.673	662	0.226092	0.739805
											0.1307	587.793	75.2068	512.586	150.414	663	0.226868	0.740926
											0.1301	588.422	75.5778	512.844	151.156	664	0.227644	0.742045
											0.1289	589.051	75.9494	513.101	151.899	665	0.228419	0.743162
											0.1286	589.678	76.3216	513.357	152.643	666	0.229194	0.744276
											0.128	590.306	76.6942	513.612	153.388	667	0.229968	0.745389
											0.1264	590.933	77.0675	513.865	154.135	668	0.230741	0.746498
											0.1258	591.559	77.4413	514.117	154.883	669	0.231514	0.747606
											0.1243	592.184	77.8157	514.369	155.631	670	0.232286	0.748711
											0.124	592.809	78.1906	514.619	156.381	671	0.233057	0.749814
											0.1237	593.434	78.566	514.868	157.132	672	0.233827	0.750915
											0.1234	594.058	78.942	515.116	157.884	673	0.234597	0.752013
											0.1228	594.681	79.3186	515.363	158.637	674	0.235367	0.753109
											0.1216	595.304	79.6957	515.609	159.391	675	0.236135	0.754203
											0.1211	595.927	80.0733	515.853	160.147	676	0.236903	0.755294
											0.1205	596.548	80.4515	516.097	160.903	677	0.237671	0.756383
											0.1199	597.17	80.8303	516.339	161.661	678	0.238437	0.75747
											0.1193	597.79	81.2095	516.581	162.419	679	0.239203	0.758555
											0.1187	598.411	81.5894	516.821	163.179	680	0.239969	0.759637
											0.1182	599.03	81.9697	517.061	163.939	681	0.240733	0.760717
											0.1176	599.649	82.3506	517.299	164.701	682	0.241497	0.761795
											0.1165	600.268	82.732	517.536	165.464	683	0.242261	0.762871
											0.1153	600.886	83.114	517.772	166.228	684	0.243023	0.763944
											0.1148	601.503	83.4965	518.007	166.993	685	0.243785	0.765015
											0.114	602.12	83.8796	518.241	167.759	686	0.244547	0.766618
											0.114	602.737	84.2631	518.474	168.526	687	0.245308	0.766618
											0.1118	603.353	84.6472	518.706	169.294	688	0.246068	0.768215
											0.111	603.968	85.0319	518.936	170.064	689	0.246827	0.769278
											0.1104	604.583	85.4171	519.166	170.834	690	0.247586	0.770337
											0.1088	605.197	85.8028	519.394	171.606	691	0.248344	0.771395
											0.1077	605.811	86.189	519.622	172.378	692	0.249101	0.772451
											0.1057	606.424	86.5757	519.849	173.151	693	0.249858	0.773504
											0.1049	607.037	86.963	520.074	173.926	694	0.250614	0.774555
											0.1034	607.649	87.3508	520.298	174.702	695	0.251369	0.775604

## Sheet: Spectral Level Data
Spectral Level Data		Confidence Threshold	Forward	Reverse	Correct	Incorrect	Total	Global FDR	q-value		Fit Confidence Threshold	Fit Forward	Fit Reverse	Fit Correct	Fit Incorrect	Fit Total	Fit Global FDR	Fit Local FDR
		1	283	0	283	0	283	0	0		1	0.999981	1.94861e-05	0.999961	3.89723e-05	1	3.89723e-05	3.93848e-05
		0.9999	316	0	316	0	316	0	0		1	1.99996	3.89735e-05	1.99992	7.7947e-05	2	3.89735e-05	3.93848e-05
		0.9998	326	0	326	0	326	0	0		1	2.99994	5.84622e-05	2.99988	0.000116924	3	3.89748e-05	3.93848e-05
		0.9997	332	0	332	0	332	0	0		1	3.99992	7.79521e-05	3.99984	0.000155904	4	3.8976e-05	3.93848e-05
		0.9996	401	0	401	0	401	0	0		1	4.9999	9.74433e-05	4.99981	0.000194887	5	3.89773e-05	3.93848e-05
		0.9995	403	0	403	0	403	0	0		1	5.99988	0.000116936	5.99977	0.000233871	6	3.89786e-05	3.93848e-05
		0.9994	404	0	404	0	404	0	0		1	6.99986	0.000136429	6.99973	0.000272859	7	3.89798e-05	3.93848e-05
		0.9993	416	0	416	0	416	0	0		1	7.99984	0.000155924	7.99969	0.000311849	8	3.89811e-05	3.93848e-05
		0.9992	423	0	423	0	423	0	0		1	8.99982	0.000175421	8.99965	0.000350841	9	3.89824e-05	3.93848e-05
		0.9991	432	0	432	0	432	0	0		1	9.99981	0.000194918	9.99961	0.000389836	10	3.89836e-05	3.93848e-05
		0.999	436	0	436	0	436	0	0		1	10.9998	0.000214417	10.9996	0.000428834	11	3.89849e-05	3.93848e-05
		0.9989	443	0	443	0	443	0	0		1	11.9998	0.000233917	11.9995	0.000467834	12	3.89862e-05	3.93848e-05
		0.9988	447	0	447	0	447	0	0		1	12.9997	0.000253418	12.9995	0.000506837	13	3.89874e-05	3.93848e-05
		0.9987	451	0	451	0	451	0	0		1	13.9997	0.000272921	13.9995	0.000545842	14	3.89887e-05	3.93848e-05
		0.9986	457	0	457	0	457	0	0		1	14.9997	0.000292425	14.9994	0.00058485	15	3.899e-05	3.93848e-05
		0.9985	464	0	464	0	464	0	0		1	15.9997	0.00031193	15.9994	0.00062386	16	3.89912e-05	3.93848e-05
		0.9984	467	0	467	0	467	0	0		1	16.9997	0.000331436	16.9993	0.000662873	17	3.89925e-05	3.93848e-05
		0.9983	472	0	472	0	472	0	0		1	17.9996	0.000350944	17.9993	0.000701888	18	3.89938e-05	3.93848e-05
		0.9982	474	0	474	0	474	0	0		1	18.9996	0.000370453	18.9993	0.000740906	19	3.8995e-05	3.93848e-05
		0.9981	479	0	479	0	479	0	0		1	19.9996	0.000389963	19.9992	0.000779926	20	3.89963e-05	3.93848e-05
		0.998	480	0	480	0	480	0	0		1	20.9996	0.000409475	20.9992	0.000818949	21	3.89976e-05	3.93848e-05
		0.9979	483	0	483	0	483	0	0		1	21.9996	0.000428987	21.9991	0.000857975	22	3.89988e-05	3.93848e-05
		0.9978	484	0	484	0	484	0	0		1	22.9996	0.000448501	22.9991	0.000897003	23	3.90001e-05	3.93848e-05
		0.9977	489	0	489	0	489	0	0		1	23.9995	0.000468017	23.9991	0.000936033	24	3.90014e-05	3.93848e-05
		0.9976	490	0	490	0	490	0	0		1	24.9995	0.000487533	24.999	0.000975066	25	3.90026e-05	3.93848e-05
		0.9975	491	0	491	0	491	0	0		1	25.9995	0.000507051	25.999	0.0010141	26	3.90039e-05	3.93848e-05
		0.9974	492	0	492	0	492	0	0		1	26.9995	0.00052657	26.9989	0.00105314	27	3.90052e-05	3.93848e-05
		0.9973	493	0	493	0	493	0	0		1	27.9995	0.00054609	27.9989	0.00109218	28	3.90064e-05	3.93848e-05
		0.9972	495	0	495	0	495	0	0		1	28.9994	0.000565612	28.9989	0.00113122	29	3.90077e-05	3.93848e-05
		0.997	497	0	497	0	497	0	0		1	29.9994	0.000585135	29.9988	0.00117027	30	3.9009e-05	3.93848e-05
		0.9969	499	0	499	0	499	0	0		1	30.9994	0.000604659	30.9988	0.00120932	31	3.90103e-05	3.93848e-05
		0.9968	501	0	501	0	501	0	0		1	31.9994	0.000624184	31.9988	0.00124837	32	3.90115e-05	3.93848e-05
		0.9967	506	0	506	0	506	0	0		1	32.9994	0.000643711	32.9987	0.00128742	33	3.90128e-05	3.93848e-05
		0.9966	507	0	507	0	507	0	0		1	33.9993	0.000663239	33.9987	0.00132648	34	3.90141e-05	3.93848e-05
		0.9964	508	0	508	0	508	0	0		1	34.9993	0.000682768	34.9986	0.00136554	35	3.90153e-05	3.93848e-05
		0.9962	510	0	510	0	510	0	0		1	35.9993	0.000702299	35.9986	0.0014046	36	3.90166e-05	3.93848e-05
		0.996	511	0	511	0	511	0	0		1	36.9993	0.00072183	36.9986	0.00144366	37	3.90179e-05	3.93848e-05
		0.9958	512	0	512	0	512	0	0		1	37.9993	0.000741363	37.9985	0.00148273	38	3.90191e-05	3.93848e-05
		0.9957	513	0	513	0	513	0	0		1	38.9992	0.000760898	38.9985	0.0015218	39	3.90204e-05	3.93848e-05
		0.9956	514	0	514	0	514	0	0		1	39.9992	0.000780433	39.9984	0.00156087	40	3.90217e-05	3.93848e-05
		0.9954	515	0	515	0	515	0	0		1	40.9992	0.00079997	40.9984	0.00159994	41	3.90229e-05	3.93848e-05
		0.9951	516	0	516	0	516	0	0		1	41.9992	0.000819508	41.9984	0.00163902	42	3.90242e-05	3.93848e-05
		0.995	518	0	518	0	518	0	0		1	42.9992	0.000839047	42.9983	0.00167809	43	3.90255e-05	3.93848e-05
		0.9948	519	0	519	0	519	0	0		1	43.9991	0.000858588	43.9983	0.00171718	44	3.90267e-05	3.93848e-05
		0.9946	520	0	520	0	520	0	0		1	44.9991	0.00087813	44.9982	0.00175626	45	3.9028e-05	3.93848e-05
		0.9944	521	0	521	0	521	0	0		1	45.9991	0.000897673	45.9982	0.00179535	46	3.90293e-05	3.93848e-05
		0.9942	522	0	522	0	522	0	0		1	46.9991	0.000917218	46.9982	0.00183444	47	3.90305e-05	3.93848e-05
		0.9941	523	0	523	0	523	0	0		1	47.9991	0.000936763	47.9981	0.00187353	48	3.90318e-05	3.93848e-05
		0.9939	524	0	524	0	524	0	0		1	48.999	0.00095631	48.9981	0.00191262	49	3.90331e-05	3.93848e-05
		0.9937	526	0	526	0	526	0	0		1	49.999	0.000975859	49.998	0.00195172	50	3.90343e-05	3.93848e-05
		0.9935	528	0	528	0	528	0	0		1	50.999	0.000995408	50.998	0.00199082	51	3.90356e-05	3.93848e-05
		0.9932	530	0	530	0	530	0	0		1	51.999	0.00101496	51.998	0.00202992	52	3.90369e-05	3.93848e-05
		0.9928	531	0	531	0	531	0	0		1	52.999	0.00103451	52.9979	0.00206902	53	3.90381e-05	3.93848e-05
		0.9927	533	0	533	0	533	0	0		1	53.9989	0.00105406	53.9979	0.00210813	54	3.90394e-05	3.93848e-05
		0.9923	534	0	534	0	534	0	0		1	54.9989	0.00107362	54.9979	0.00214724	55	3.90407e-05	3.93848e-05
		0.9921	535	0	535	0	535	0	0		1	55.9989	0.00109317	55.9978	0.00218635	56	3.9042e-05	3.93848e-05
		0.992	536	0	536	0	536	0	0		1	56.9989	0.00111273	56.9978	0.00222546	57	3.90432e-05	3.93848e-05
		0.9917	537	0	537	0	537	0	0		1	57.9989	0.00113229	57.9977	0.00226458	58	3.90445e-05	3.93848e-05
		0.9912	538	0	538	0	538	0	0		1	58.9988	0.00115185	58.9977	0.0023037	59	3.90458e-05	3.93848e-05
		0.9909	539	0	539	0	539	0	0		1	59.9988	0.00117141	59.9977	0.00234282	60	3.9047e-05	3.93848e-05
		0.9905	540	0	540	0	540	0	0		1	60.9988	0.00119097	60.9976	0.00238195	61	3.90483e-05	3.93848e-05
		0.9901	541	0	541	0	541	0	0		1	61.9988	0.00121054	61.9976	0.00242107	62	3.90496e-05	3.93848e-05
		0.9899	542	0	542	0	542	0	0		1	62.9988	0.0012301	62.9975	0.0024602	63	3.90508e-05	3.93848e-05
		0.9895	543	0	543	0	543	0	0		1	63.9988	0.00124967	63.9975	0.00249933	64	3.90521e-05	3.93848e-05
		0.9894	544	0	544	0	544	0	0		1	64.9987	0.00126923	64.9975	0.00253847	65	3.90534e-05	3.93848e-05
		0.9886	547	0	547	0	547	0	0		1	65.9987	0.0012888	65.9974	0.00257761	66	3.90546e-05	3.93848e-05
		0.9877	548	0	548	0	548	0	0		1	66.9987	0.00130837	66.9974	0.00261675	67	3.90559e-05	3.93848e-05
		0.9867	549	0	549	0	549	0	0		1	67.9987	0.00132794	67.9973	0.00265589	68	3.90572e-05	3.93848e-05
		0.9857	550	0	550	0	550	0	0		1	68.9987	0.00134752	68.9973	0.00269503	69	3.90584e-05	3.93848e-05
		0.9845	551	0	551	0	551	0	0		1	69.9986	0.00136709	69.9973	0.00273418	70	3.90597e-05	3.93848e-05
		0.9833	552	0	552	0	552	0	0		1	70.9986	0.00138667	70.9972	0.00277333	71	3.9061e-05	3.93848e-05
		0.982	556	0	556	0	556	0	0		1	71.9986	0.00140624	71.9972	0.00281248	72	3.90623e-05	3.93848e-05
		0.9806	557	0	557	0	557	0	0		1	72.9986	0.00142582	72.9971	0.00285164	73	3.90635e-05	3.93848e-05
		0.9775	558	0	558	0	558	0	0		1	73.9986	0.0014454	73.9971	0.00289079	74	3.90648e-05	3.93848e-05
		0.9738	558	1	557	2	559	0.00357782	0.00347222		1	74.9985	0.00146498	74.9971	0.00292995	75	3.90661e-05	3.93848e-05
		0.9718	559	1	558	2	560	0.00357143	0.00347222		1	75.9985	0.00148456	75.997	0.00296912	76	3.90673e-05	3.93848e-05
		0.9696	560	1	559	2	561	0.00356506	0.00347222		1	76.9985	0.00150414	76.997	0.00300828	77	3.90686e-05	3.93848e-05
		0.9647	561	1	560	2	562	0.00355872	0.00347222		1	77.9985	0.00152373	77.997	0.00304745	78	3.90699e-05	3.93848e-05
		0.9591	562	1	561	2	563	0.0035524	0.00347222		1	78.9985	0.00154331	78.9969	0.00308662	79	3.90711e-05	3.93848e-05
		0.9559	570	1	569	2	571	0.00350263	0.00347222		1	79.9984	0.0015629	79.9969	0.00312579	80	3.90724e-05	3.93848e-05
		0.9526	571	1	570	2	572	0.0034965	0.00347222		1	80.9984	0.00158248	80.9968	0.00316497	81	3.90737e-05	3.93848e-05
		0.949	573	1	572	2	574	0.00348432	0.00347222		1	81.9984	0.00160207	81.9968	0.00320415	82	3.9075e-05	3.93848e-05
		0.9451	574	1	573	2	575	0.00347826	0.00347222		1	82.9984	0.00162166	82.9968	0.00324333	83	3.90762e-05	3.93848e-05
		0.9366	575	1	574	2	576	0.00347222	0.00347222		1	83.9984	0.00164125	83.9967	0.00328251	84	3.90775e-05	3.93848e-05
		0.9319	575	2	573	4	577	0.00693241	0.00688468		1	84.9983	0.00166085	84.9967	0.0033217	85	3.90788e-05	3.93848e-05
		0.9269	576	2	574	4	578	0.00692042	0.00688468		1	85.9983	0.00168044	85.9966	0.00336088	86	3.908e-05	3.93848e-05
		0.9216	578	2	576	4	580	0.00689655	0.00688468		1	86.9983	0.00170004	86.9966	0.00340007	87	3.90813e-05	3.93848e-05
		0.916	579	2	577	4	581	0.00688468	0.00688468		1	87.9983	0.00171963	87.9966	0.00343927	88	3.90826e-05	3.93848e-05
		0.91	580	3	577	6	583	0.0102916	0.00985222		1	88.9983	0.00173923	88.9965	0.00347846	89	3.90838e-05	3.93848e-05
		0.9037	581	3	578	6	584	0.010274	0.00985222		1	89.9982	0.00175883	89.9965	0.00351766	90	3.90851e-05	3.93848e-05
		0.8899	582	3	579	6	585	0.0102564	0.00985222		1	90.9982	0.00177843	90.9964	0.00355686	91	3.90864e-05	3.93848e-05
		0.8824	585	3	582	6	588	0.0102041	0.00985222		1	91.9982	0.00179803	91.9964	0.00359606	92	3.90877e-05	3.93848e-05
		0.8746	586	3	583	6	589	0.0101868	0.00985222		1	92.9982	0.00181764	92.9964	0.00363527	93	3.90889e-05	3.93848e-05
		0.8577	587	3	584	6	590	0.0101695	0.00985222		1	93.9982	0.00183724	93.9963	0.00367448	94	3.90902e-05	3.93848e-05
		0.8487	594	3	591	6	597	0.0100503	0.00985222		1	94.9981	0.00185684	94.9963	0.00371369	95	3.90915e-05	3.93848e-05
		0.8394	595	3	592	6	598	0.0100334	0.00985222		1	95.9981	0.00187645	95.9962	0.0037529	96	3.90927e-05	3.93848e-05
		0.8196	596	3	593	6	599	0.0100167	0.00985222		1	96.9981	0.00189606	96.9962	0.00379212	97	3.9094e-05	3.93848e-05
		0.8091	599	3	596	6	602	0.00996678	0.00985222		1	97.9981	0.00191567	97.9962	0.00383134	98	3.90953e-05	3.93848e-05
		0.7984	600	3	597	6	603	0.00995025	0.00985222		1	98.9981	0.00193528	98.9961	0.00387056	99	3.90966e-05	3.93848e-05
		0.7874	605	3	602	6	608	0.00986842	0.00985222		1	99.998	0.00195489	99.9961	0.00390978	100	3.90978e-05	3.93848e-05
		0.7761	606	3	603	6	609	0.00985222	0.00985222		1	100.998	0.0019745	100.996	0.00394901	101	3.90991e-05	3.93848e-05
		0.7645	615	4	611	8	619	0.0129241	0.0127389		1	101.998	0.00199412	101.996	0.00398824	102	3.91004e-05	3.93848e-05
		0.7528	616	4	612	8	620	0.0129032	0.0127389		1	102.998	0.00201374	102.996	0.00402747	103	3.91017e-05	3.93848e-05
		0.7288	617	4	613	8	621	0.0128824	0.0127389		1	103.998	0.00203335	103.996	0.0040667	104	3.91029e-05	3.93848e-05
		0.7045	618	4	614	8	622	0.0128617	0.0127389		1	104.998	0.00205297	104.996	0.00410594	105	3.91042e-05	3.93848e-05
		0.6801	619	4	615	8	623	0.0128411	0.0127389		1	105.998	0.00207259	105.996	0.00414518	106	3.91055e-05	3.93848e-05
		0.668	620	4	616	8	624	0.0128205	0.0127389		1	106.998	0.00209221	106.996	0.00418442	107	3.91068e-05	3.93848e-05
		0.656	621	4	617	8	625	0.0128	0.0127389		1	107.998	0.00211183	107.996	0.00422367	108	3.9108e-05	3.93848e-05
		0.6441	622	4	618	8	626	0.0127796	0.0127389		1	108.998	0.00213146	108.996	0.00426292	109	3.91093e-05	3.93848e-05
		0.6325	623	4	619	8	627	0.0127592	0.0127389		1	109.998	0.00215108	109.996	0.00430217	110	3.91106e-05	3.93848e-05
		0.621	624	4	620	8	628	0.0127389	0.0127389		1	110.998	0.00217071	110.996	0.00434142	111	3.91119e-05	3.93848e-05
		0.6098	624	5	619	10	629	0.0158983	0.0158479		1	111.998	0.00219034	111.996	0.00438068	112	3.91132e-05	3.93848e-05
		0.5988	625	5	620	10	630	0.015873	0.0158479		1	112.998	0.00220997	112.996	0.00441993	113	3.91145e-05	3.93848e-05
		0.5677	626	5	621	10	631	0.0158479	0.0158479		1	113.998	0.0022296	113.996	0.0044592	114	3.91157e-05	3.93848e-05
		0.5487	626	6	620	12	632	0.0189873	0.0188088		1	114.998	0.00224923	114.996	0.00449846	115	3.9117e-05	3.93848e-05
		0.5311	627	6	621	12	633	0.0189573	0.0188088		1	115.998	0.00226886	115.995	0.00453773	116	3.91183e-05	3.93848e-05
		0.5229	628	6	622	12	634	0.0189274	0.0188088		1	116.998	0.0022885	116.995	0.004577	117	3.91196e-05	3.93848e-05
		0.515	629	6	623	12	635	0.0188976	0.0188088		1	117.998	0.00230814	117.995	0.00461627	118	3.91209e-05	3.93848e-05
		0.5003	630	6	624	12	636	0.0188679	0.0188088		1	118.998	0.00232777	118.995	0.00465555	119	3.91222e-05	3.93848e-05
		0.487	631	6	625	12	637	0.0188383	0.0188088		1	119.998	0.00234741	119.995	0.00469483	120	3.91236e-05	3.93848e-05
		0.475	632	6	626	12	638	0.0188088	0.0188088		1	120.998	0.00236705	120.995	0.00473411	121	3.91249e-05	3.93848e-05
		0.4643	632	7	625	14	639	0.0219092	0.0217729		1	121.998	0.0023867	121.995	0.0047734	122	3.91262e-05	3.93848e-05
		0.4593	636	7	629	14	643	0.0217729	0.0217729		1	122.998	0.00240634	122.995	0.00481268	123	3.91275e-05	3.93848e-05
		0.4546	636	8	628	16	644	0.0248447	0.0246914		1	123.998	0.00242599	123.995	0.00485198	124	3.91289e-05	3.93848e-05
		0.4502	637	8	629	16	645	0.0248062	0.0246914		1	124.998	0.00244564	124.995	0.00489127	125	3.91302e-05	3.93848e-05
		0.446	638	8	630	16	646	0.0247678	0.0246914		1	125.998	0.00246529	125.995	0.00493057	126	3.91315e-05	3.93848e-05
		0.442	640	8	632	16	648	0.0246914	0.0246914		1	126.998	0.00248494	126.995	0.00496988	127	3.91329e-05	3.93848e-05
		0.4382	640	9	631	18	649	0.027735	0.0275651		1	127.997	0.00250459	127.995	0.00500919	128	3.91343e-05	3.93848e-05
		0.4313	641	9	632	18	650	0.0276923	0.0275651		1	128.997	0.00252425	128.995	0.0050485	129	3.91356e-05	3.93848e-05
		0.4281	642	9	633	18	651	0.0276498	0.0275651		1	129.997	0.00254391	129.995	0.00508781	130	3.9137e-05	3.93848e-05
		0.425	643	9	634	18	652	0.0276074	0.0275651		1	130.997	0.00256357	130.995	0.00512714	131	3.91384e-05	3.93848e-05
		0.4194	644	9	635	18	653	0.0275651	0.0275651		1	131.997	0.00258323	131.995	0.00516646	132	3.91399e-05	3.93848e-05
		0.4143	644	10	634	20	654	0.030581	0.0304878		1	132.997	0.0026029	132.995	0.00520579	133	3.91413e-05	3.93848e-05
		0.4097	645	10	635	20	655	0.0305344	0.0304878		1	133.997	0.00262256	133.995	0.00524513	134	3.91427e-05	3.93848e-05
		0.4055	646	10	636	20	656	0.0304878	0.0304878		1	134.997	0.00264223	134.995	0.00528447	135	3.91442e-05	3.93848e-05
		0.4016	646	11	635	22	657	0.0334855	0.0334347		1	135.997	0.00266191	135.995	0.00532381	136	3.91457e-05	3.93848e-05
		0.3998	647	11	636	22	658	0.0334347	0.0334347		1	136.997	0.00268158	136.995	0.00536316	137	3.91472e-05	3.93848e-05
		0.3981	647	12	635	24	659	0.0364188	0.0361991		1	137.997	0.00270126	137.995	0.00540252	138	3.91487e-05	3.93848e-05
		0.3964	649	12	637	24	661	0.0363086	0.0361991		1	138.997	0.00272094	138.995	0.00544189	139	3.91503e-05	3.93848e-05
		0.3948	650	12	638	24	662	0.0362538	0.0361991		1	139.997	0.00274063	139.995	0.00548126	140	3.91518e-05	3.93848e-05
		0.3932	651	12	639	24	663	0.0361991	0.0361991		1	140.997	0.00276032	140.994	0.00552063	141	3.91534e-05	3.93848e-05
		0.3917	651	13	638	26	664	0.0391566	0.0391566		1	141.997	0.00278001	141.994	0.00556002	142	3.91551e-05	3.93848e-05
		0.3902	652	14	638	28	666	0.042042	0.0416667		1	142.997	0.00279971	142.994	0.00559941	143	3.91567e-05	3.93848e-05
		0.3888	653	14	639	28	667	0.041979	0.0416667		1	143.997	0.00281941	143.994	0.00563881	144	3.91584e-05	3.93848e-05
		0.3861	654	14	640	28	668	0.0419162	0.0416667		1	144.997	0.00283911	144.994	0.00567822	145	3.91601e-05	3.93848e-05
		0.3835	655	14	641	28	669	0.0418535	0.0416667		1	145.997	0.00285882	145.994	0.00571764	146	3.91619e-05	3.93848e-05
		0.3822	656	14	642	28	670	0.041791	0.0416667		1	146.997	0.00287853	146.994	0.00575707	147	3.91637e-05	3.93848e-05
		0.381	657	14	643	28	671	0.0417288	0.0416667		1	147.997	0.00289825	147.994	0.0057965	148	3.91656e-05	3.93848e-05
		0.3798	658	14	644	28	672	0.0416667	0.0416667		1	148.997	0.00291798	148.994	0.00583595	149	3.91675e-05	3.93848e-05
		0.3786	658	15	643	30	673	0.0445765	0.0439239		1	149.997	0.00293771	149.994	0.00587541	150	3.91694e-05	3.93848e-05
		0.3774	659	15	644	30	674	0.0445104	0.0439239		1	150.997	0.00295744	150.994	0.00591488	151	3.91714e-05	3.93848e-05
		0.3763	660	15	645	30	675	0.0444444	0.0439239		1	151.997	0.00297718	151.994	0.00595437	152	3.91735e-05	3.93848e-05
		0.3741	661	15	646	30	676	0.0443787	0.0439239		1	152.997	0.00299693	152.994	0.00599386	153	3.91756e-05	3.93848e-05
		0.3719	662	15	647	30	677	0.0443131	0.0439239		1	153.997	0.00301669	153.994	0.00603337	154	3.91777e-05	3.93848e-05
		0.3709	664	15	649	30	679	0.0441826	0.0439239		1	154.997	0.00303645	154.994	0.00607289	155	3.918e-05	3.93848e-05
		0.3698	665	15	650	30	680	0.0441176	0.0439239		1	155.997	0.00305622	155.994	0.00611243	156	3.91823e-05	3.93848e-05
		0.3688	667	15	652	30	682	0.0439883	0.0439239		1	156.997	0.00307599	156.994	0.00615199	157	3.91846e-05	3.93848e-05
		0.3678	668	15	653	30	683	0.0439239	0.0439239		1	157.997	0.00309578	157.994	0.00619156	158	3.91871e-05	3.93848e-05
		0.3658	668	16	652	32	684	0.0467836	0.0467836		1	158.997	0.00311558	158.994	0.00623115	159	3.91896e-05	3.93848e-05
		0.3638	668	17	651	34	685	0.049635	0.049635		1	159.997	0.00313538	159.994	0.00627076	160	3.91922e-05	3.93848e-05
		0.3618	668	18	650	36	686	0.0524781	0.0512091		1	160.997	0.00315519	160.994	0.00631039	161	3.91949e-05	3.93848e-05
		0.3599	669	18	651	36	687	0.0524017	0.0512091		1	161.997	0.00317502	161.994	0.00635004	162	3.91977e-05	3.93848e-05
		0.359	671	18	653	36	689	0.0522496	0.0512091		1	162.997	0.00319485	162.994	0.00638971	163	3.92006e-05	3.93848e-05
		0.3571	672	18	654	36	690	0.0521739	0.0512091		1	163.997	0.0032147	163.994	0.0064294	164	3.92036e-05	3.93848e-05
		0.3562	673	18	655	36	691	0.0520984	0.0512091		1	164.997	0.00323456	164.994	0.00646911	165	3.92068e-05	3.93848e-05
		0.3553	675	18	657	36	693	0.0519481	0.0512091		1	165.997	0.00325443	165.993	0.00650886	166	3.921e-05	3.93848e-05
		0.3543	676	18	658	36	694	0.0518732	0.0512091		1	166.997	0.00327431	166.993	0.00654862	167	3.92133e-05	3.93848e-05
		0.3534	677	18	659	36	695	0.0517986	0.0512091		1	167.997	0.00329421	167.993	0.00658842	168	3.92168e-05	3.93848e-05
		0.3525	678	18	660	36	696	0.0517241	0.0512091		1	168.997	0.00331412	168.993	0.00662824	169	3.92204e-05	3.93848e-05
		0.3507	679	18	661	36	697	0.0516499	0.0512091		1	169.997	0.00333405	169.993	0.0066681	170	3.92241e-05	3.93848e-05
		0.3498	681	18	663	36	699	0.0515021	0.0512091		1	170.997	0.00335399	170.993	0.00670799	171	3.9228e-05	3.93848e-05
		0.3489	682	18	664	36	700	0.0514286	0.0512091		1	171.997	0.00337395	171.993	0.00674791	172	3.9232e-05	3.93848e-05
		0.3471	683	18	665	36	701	0.0513552	0.0512091		1	172.997	0.00339393	172.993	0.00678786	173	3.92362e-05	3.93848e-05
		0.3463	684	18	666	36	702	0.0512821	0.0512091		1	173.997	0.00341393	173.993	0.00682785	174	3.92405e-05	3.93848e-05
		0.3454	685	18	667	36	703	0.0512091	0.0512091		1	174.997	0.00343394	174.993	0.00686788	175	3.9245e-05	3.93848e-05
		0.3436	685	19	666	38	704	0.0539773	0.0538244		1	175.997	0.00345397	175.993	0.00690795	176	3.92497e-05	3.93848e-05
		0.3428	686	19	667	38	705	0.0539007	0.0538244		1	176.997	0.00347403	176.993	0.00694806	177	3.92546e-05	3.93848e-05
		0.3419	687	19	668	38	706	0.0538244	0.0538244		1	177.997	0.00349411	177.993	0.00698821	178	3.92596e-05	3.93848e-05
		0.3402	687	20	667	40	707	0.0565771	0.056338		1	178.996	0.00351421	178.993	0.00702841	179	3.92649e-05	3.93848e-05
		0.3385	688	20	668	40	708	0.0564972	0.056338		1	179.996	0.00353433	179.993	0.00706866	180	3.92703e-05	3.93848e-05
		0.3376	689	20	669	40	709	0.0564175	0.056338		1	180.996	0.00355448	180.993	0.00710896	181	3.9276e-05	3.93848e-05
		0.3368	690	20	670	40	710	0.056338	0.056338		1	181.996	0.00357465	181.993	0.0071493	182	3.92819e-05	3.93848e-05
		0.3351	690	21	669	42	711	0.0590717	0.058906		1	182.996	0.00359485	182.993	0.00718971	183	3.9288e-05	3.93848e-05
		0.3334	691	21	670	42	712	0.0589888	0.058906		1	183.996	0.00361508	183.993	0.00723016	184	3.92944e-05	3.93848e-05
		0.3326	692	21	671	42	713	0.058906	0.058906		1	184.996	0.00363534	184.993	0.00727068	185	3.9301e-05	3.93848e-05
		0.3317	692	22	670	44	714	0.0616246	0.0612813		1	185.996	0.00365563	185.993	0.00731125	186	3.93078e-05	3.93848e-05
		0.3309	696	22	674	44	718	0.0612813	0.0612813		1	186.996	0.00367595	186.993	0.00735189	187	3.93149e-05	3.93848e-05
		0.3301	696	23	673	46	719	0.0639777	0.0637119		1	187.996	0.0036963	187.993	0.00739259	188	3.93223e-05	3.93848e-05
		0.3292	698	23	675	46	721	0.0638003	0.0637119		1	188.996	0.00371668	188.993	0.00743337	189	3.933e-05	3.93848e-05
		0.3284	699	23	676	46	722	0.0637119	0.0637119		1	189.996	0.0037371	189.993	0.00747421	190	3.93379e-05	3.93848e-05
		0.3268	699	24	675	48	723	0.06639	0.0652174		1	190.996	0.00375756	190.992	0.00751512	191	3.93462e-05	3.93848e-05
		0.3251	700	24	676	48	724	0.0662983	0.0652174		1	191.996	0.00377806	191.992	0.00755612	192	3.93548e-05	3.93848e-05
		0.3235	701	24	677	48	725	0.0662069	0.0652174		1	192.996	0.00379859	192.992	0.00759719	193	3.93637e-05	3.93848e-05
		0.3227	704	24	680	48	728	0.0659341	0.0652174		1	193.996	0.00381917	193.992	0.00763834	194	3.93729e-05	3.93848e-05
		0.3219	705	24	681	48	729	0.0658436	0.0652174		1	194.996	0.00383979	194.992	0.00767958	195	3.93824e-05	3.93848e-05
		0.3211	707	24	683	48	731	0.0656635	0.0652174		1	195.996	0.00386045	195.992	0.0077209	196	3.93923e-05	3.93848e-05
		0.3203	708	24	684	48	732	0.0655738	0.0652174		1	196.996	0.00388116	196.992	0.00776232	197	3.94026e-05	3.93848e-05
		0.3195	710	24	686	48	734	0.0653951	0.0652174		1	197.996	0.00390191	197.992	0.00780383	198	3.94133e-05	3.93848e-05
		0.3187	711	24	687	48	735	0.0653061	0.0652174		1	198.996	0.00392272	198.992	0.00784544	199	3.94243e-05	3.93848e-05
		0.3171	712	24	688	48	736	0.0652174	0.0652174		1	199.996	0.00394357	199.992	0.00788714	200	3.94357e-05	3.93848e-05
		0.3163	714	25	689	50	739	0.067659	0.067659		1	200.996	0.00396448	200.992	0.00792896	201	3.94476e-05	3.93848e-05
		0.3156	714	26	688	52	740	0.0702703	0.0700809		1	201.996	0.00398544	201.992	0.00797088	202	3.94598e-05	3.93848e-05
		0.3148	715	26	689	52	741	0.0701754	0.0700809		1	202.996	0.00400646	202.992	0.00801291	203	3.94725e-05	3.93848e-05
		0.314	716	26	690	52	742	0.0700809	0.0700809		1	203.996	0.00402753	203.992	0.00805506	204	3.94856e-05	3.93848e-05
		0.3124	716	27	689	54	743	0.0726783	0.0725806		1	204.996	0.00404867	204.992	0.00809733	205	3.94992e-05	3.93848e-05
		0.3109	717	27	690	54	744	0.0725806	0.0725806		1	205.996	0.00406986	205.992	0.00813972	206	3.95132e-05	3.93848e-05
		0.3101	719	28	691	56	747	0.0749665	0.0747664		1	206.996	0.00409112	206.992	0.00818224	207	3.95277e-05	3.93848e-05
		0.3093	720	28	692	56	748	0.0748663	0.0747664		1	207.996	0.00411244	207.992	0.00822489	208	3.95427e-05	3.93848e-05
		0.3078	721	28	693	56	749	0.0747664	0.0747664		1	208.996	0.00413384	208.992	0.00826767	209	3.95582e-05	3.93848e-05
		0.307	722	29	693	58	751	0.0772304	0.0772304		1	209.996	0.0041553	209.992	0.0083106	210	3.95743e-05	3.93848e-05
		0.3063	722	30	692	60	752	0.0797872	0.0797872		1	210.996	0.00417683	210.992	0.00835366	211	3.95908e-05	3.93848e-05
		0.3055	723	31	692	62	754	0.0822281	0.0817942		1	211.996	0.00419844	211.992	0.00839688	212	3.96079e-05	3.93848e-05
		0.3048	724	31	693	62	755	0.0821192	0.0817942		1	212.996	0.00422012	212.992	0.00844025	213	3.96256e-05	3.93848e-05
		0.3033	725	31	694	62	756	0.0820106	0.0817942		1	213.996	0.00424189	213.992	0.00848377	214	3.96438e-05	3.93848e-05
		0.3018	726	31	695	62	757	0.0819022	0.0817942		1	214.996	0.00426373	214.991	0.00852746	215	3.96626e-05	3.93848e-05
		0.3003	727	31	696	62	758	0.0817942	0.0817942		1	215.996	0.00428566	215.991	0.00857131	216	3.9682e-05	3.93848e-05
		0.2988	727	32	695	64	759	0.0843215	0.0842105		1	216.996	0.00430767	216.991	0.00861534	217	3.9702e-05	3.93848e-05
		0.2973	728	32	696	64	760	0.0842105	0.0842105		1	217.996	0.00432977	217.991	0.00865954	218	3.97226e-05	3.93848e-05
		0.2966	729	34	695	68	763	0.0891219	0.0891219		1	218.996	0.00435196	218.991	0.00870392	219	3.97439e-05	3.93848e-05
		0.2959	729	35	694	70	764	0.091623	0.0915033		1	219.996	0.00437424	219.991	0.00874849	220	3.97659e-05	3.93848e-05
		0.2944	730	35	695	70	765	0.0915033	0.0915033		1	220.996	0.00439662	220.991	0.00879325	221	3.97884e-05	3.93848e-05
		0.293	730	36	694	72	766	0.0939948	0.0933852		1	221.996	0.0044191	221.991	0.0088382	222	3.98117e-05	3.93848e-05
		0.2922	732	36	696	72	768	0.09375	0.0933852		1	222.996	0.00444168	222.991	0.00888336	223	3.98357e-05	3.93848e-05
		0.2915	733	36	697	72	769	0.0936281	0.0933852		1	223.996	0.00446436	223.991	0.00892873	224	3.98604e-05	3.93848e-05
		0.2908	735	36	699	72	771	0.0933852	0.0933852		1	224.996	0.00448715	224.991	0.00897431	225	3.98858e-05	3.93848e-05
		0.2901	735	37	698	74	772	0.0958549	0.0958549		1	225.995	0.00451005	225.991	0.00902011	226	3.9912e-05	3.93848e-05
		0.2894	739	39	700	78	778	0.100257	0.100128		1	226.995	0.00453306	226.991	0.00906613	227	3.99389e-05	3.93848e-05
		0.2887	740	39	701	78	779	0.100128	0.100128		1	227.995	0.00455619	227.991	0.00911238	228	3.99666e-05	3.93848e-05
		0.2872	740	40	700	80	780	0.102564	0.102171		1	228.995	0.00457944	228.991	0.00915887	229	3.99951e-05	3.93848e-05
		0.2865	741	40	701	80	781	0.102433	0.102171		1	229.995	0.0046028	229.991	0.0092056	230	4.00244e-05	3.93848e-05
		0.2858	742	40	702	80	782	0.102302	0.102171		1	230.995	0.00462629	230.991	0.00925258	231	4.00545e-05	3.93848e-05
		0.2851	743	40	703	80	783	0.102171	0.102171		1	231.995	0.00464991	231.991	0.00929982	232	4.00854e-05	3.93848e-05
		0.2844	743	41	702	82	784	0.104592	0.104326		1	232.995	0.00467366	232.991	0.00934731	233	4.01172e-05	3.93848e-05
		0.2837	744	41	703	82	785	0.104459	0.104326		1	233.995	0.00469754	233.991	0.00939508	234	4.01499e-05	3.93848e-05
		0.283	745	41	704	82	786	0.104326	0.104326		1	234.995	0.00472156	234.991	0.00944312	235	4.01835e-05	3.93848e-05
		0.2816	745	42	703	84	787	0.106734	0.106734		1	235.995	0.00474572	235.991	0.00949143	236	4.02179e-05	3.93848e-05
		0.2803	745	43	702	86	788	0.109137	0.108586		1	236.995	0.00477002	236.99	0.00954004	237	4.02533e-05	3.93848e-05
		0.2789	746	43	703	86	789	0.108999	0.108586		1	237.995	0.00479447	237.99	0.00958894	238	4.02897e-05	3.93848e-05
		0.2775	747	43	704	86	790	0.108861	0.108586		1	238.995	0.00481907	238.99	0.00963814	239	4.0327e-05	3.93848e-05
		0.2768	748	43	705	86	791	0.108723	0.108586		1	239.995	0.00484383	239.99	0.00968765	240	4.03652e-05	3.93848e-05
		0.2762	749	43	706	86	792	0.108586	0.108586		1	240.995	0.00486874	240.99	0.00973748	241	4.04045e-05	3.93848e-05
		0.2755	751	44	707	88	795	0.110692	0.110553		1	241.995	0.00489381	241.99	0.00978763	242	4.04447e-05	3.93848e-05
		0.2748	752	44	708	88	796	0.110553	0.110553		1	242.995	0.00491905	242.99	0.00983811	243	4.0486e-05	3.93848e-05
		0.2735	752	45	707	90	797	0.112923	0.11236		1	243.995	0.00494446	243.99	0.00988892	244	4.05284e-05	3.93848e-05
		0.2728	753	45	708	90	798	0.112782	0.11236		1	244.995	0.00497004	244.99	0.00994008	245	4.05718e-05	3.93848e-05
		0.2721	754	45	709	90	799	0.112641	0.11236		1	245.995	0.0049958	245.99	0.0099916	246	4.06163e-05	3.93848e-05
		0.2715	755	45	710	90	800	0.1125	0.11236		1	246.995	0.00502174	246.99	0.0100435	247	4.06618e-05	3.93848e-05
		0.2708	756	45	711	90	801	0.11236	0.11236		1	247.995	0.00504786	247.99	0.0100957	248	4.07085e-05	3.93848e-05
		0.2695	756	46	710	92	802	0.114713	0.114286		1	248.995	0.00507417	248.99	0.0101483	249	4.07564e-05	3.93848e-05
		0.2682	757	46	711	92	803	0.11457	0.114286		1	249.995	0.00510067	249.99	0.0102013	250	4.08054e-05	3.93848e-05
		0.2669	758	46	712	92	804	0.114428	0.114286		1	250.995	0.00512737	250.99	0.0102547	251	4.08556e-05	3.93848e-05
		0.2662	759	46	713	92	805	0.114286	0.114286		1	251.995	0.00515427	251.99	0.0103085	252	4.09069e-05	3.93848e-05
		0.2656	759	47	712	94	806	0.116625	0.116337		1	252.995	0.00518138	252.99	0.0103628	253	4.09595e-05	3.93848e-05
		0.2643	760	47	713	94	807	0.116481	0.116337		1	253.995	0.0052087	253.99	0.0104174	254	4.10133e-05	3.93848e-05
		0.2636	761	47	714	94	808	0.116337	0.116337		1	254.995	0.00523622	254.99	0.0104724	255	4.10684e-05	3.93848e-05
		0.263	761	48	713	96	809	0.118665	0.118519		1	255.995	0.00526397	255.989	0.0105279	256	4.11248e-05	3.93848e-05
		0.2617	762	48	714	96	810	0.118519	0.118519		1	256.995	0.00529194	256.989	0.0105839	257	4.11824e-05	3.93848e-05
		0.2604	762	49	713	98	811	0.120838	0.12069		1	257.995	0.00532014	257.989	0.0106403	258	4.12414e-05	3.93848e-05
		0.2598	763	49	714	98	812	0.12069	0.12069		1	258.995	0.00534857	258.989	0.0106971	259	4.13017e-05	3.93848e-05
		0.2592	763	50	713	100	813	0.123001	0.123001		1	259.995	0.00537724	259.989	0.0107545	260	4.13634e-05	3.93848e-05
		0.2579	763	51	712	102	814	0.125307	0.125		1	260.995	0.00540615	260.989	0.0108123	261	4.14264e-05	3.93848e-05
		0.2567	764	51	713	102	815	0.125153	0.125		1	261.995	0.00543531	261.989	0.0108706	262	4.14909e-05	3.93848e-05
		0.2554	765	51	714	102	816	0.125	0.125		1	262.995	0.00546471	262.989	0.0109294	263	4.15568e-05	3.93848e-05
		0.2548	767	52	715	104	819	0.126984	0.126829		1	263.995	0.00549438	263.989	0.0109888	264	4.16241e-05	3.93848e-05
		0.2542	768	52	716	104	820	0.126829	0.126829		1	264.994	0.00552431	264.989	0.0110486	265	4.16929e-05	3.93848e-05
		0.2536	769	53	716	106	822	0.128954	0.128954		1	265.994	0.0055545	265.989	0.011109	266	4.17631e-05	3.93848e-05
		0.2529	769	54	715	108	823	0.131227	0.131227		1	266.994	0.00558496	266.989	0.0111699	267	4.18349e-05	3.93848e-05
		0.2523	769	55	714	110	824	0.133495	0.133495		1	267.994	0.00561571	267.989	0.0112314	268	4.19083e-05	3.93848e-05
		0.2517	769	56	713	112	825	0.135758	0.135429		1	268.994	0.00564673	268.989	0.0112935	269	4.19831e-05	3.93848e-05
		0.2505	770	56	714	112	826	0.135593	0.135429		1	269.994	0.00567805	269.989	0.0113561	270	4.20596e-05	3.93848e-05
		0.2493	771	56	715	112	827	0.135429	0.135429		1	270.994	0.00570965	270.989	0.0114193	271	4.21377e-05	3.93848e-05
		0.2481	771	57	714	114	828	0.137681	0.137184		1	271.994	0.00574156	271.989	0.0114831	272	4.22174e-05	3.93848e-05
		0.2475	772	57	715	114	829	0.137515	0.137184		1	272.994	0.00577377	272.988	0.0115475	273	4.22987e-05	3.93848e-05
		0.2469	773	57	716	114	830	0.137349	0.137184		1	273.994	0.0058063	273.988	0.0116126	274	4.23817e-05	3.93848e-05
		0.2457	774	57	717	114	831	0.137184	0.137184		1	274.994	0.00583914	274.988	0.0116783	275	4.24665e-05	3.93848e-05
		0.2445	774	58	716	116	832	0.139423	0.139089		1	275.994	0.0058723	275.988	0.0117446	276	4.25529e-05	3.93848e-05
		0.2433	775	58	717	116	833	0.139256	0.139089		1	276.994	0.0059058	276.988	0.0118116	277	4.26411e-05	3.93848e-05
		0.2421	776	58	718	116	834	0.139089	0.139089		1	277.994	0.00593963	277.988	0.0118793	278	4.27311e-05	3.93848e-05
		0.241	776	59	717	118	835	0.141317	0.141317		1	278.994	0.0059738	278.988	0.0119476	279	4.28229e-05	3.93848e-05
		0.2398	776	60	716	120	836	0.143541	0.142687		1	279.994	0.00600832	279.988	0.0120166	280	4.29165e-05	3.93848e-05
		0.2392	778	60	718	120	838	0.143198	0.142687		1	280.994	0.00604319	280.988	0.0120864	281	4.3012e-05	3.93848e-05
		0.2387	779	60	719	120	839	0.143027	0.142687		1	281.994	0.00607842	281.988	0.0121568	282	4.31094e-05	3.93848e-05
		0.2381	780	60	720	120	840	0.142857	0.142687		1	282.994	0.00611403	282.988	0.0122281	283	4.32087e-05	3.93848e-05
		0.2375	781	60	721	120	841	0.142687	0.142687		0.9999	283.994	0.00615	283.988	0.0123	284	4.33099e-05	8.59925e-05
		0.2364	781	61	720	122	842	0.144893	0.144893		0.9999	284.994	0.00618636	284.988	0.0123727	285	4.34131e-05	8.59925e-05
		0.2352	781	62	719	124	843	0.147094	0.146399		0.9999	285.994	0.00622311	285.988	0.0124462	286	4.35183e-05	8.59925e-05
		0.2347	783	62	721	124	845	0.146746	0.146399		0.9999	286.994	0.00626025	286.987	0.0125205	287	4.36255e-05	8.59925e-05
		0.2341	784	62	722	124	846	0.146572	0.146399		0.9999	287.994	0.0062978	287.987	0.0125956	288	4.37347e-05	8.59925e-05
		0.233	785	62	723	124	847	0.146399	0.146399		0.9999	288.994	0.00633576	288.987	0.0126715	289	4.38461e-05	8.59925e-05
		0.2318	785	63	722	126	848	0.148585	0.148235		0.9999	289.994	0.00637413	289.987	0.0127483	290	4.39595e-05	8.59925e-05
		0.2307	786	63	723	126	849	0.14841	0.148235		0.9999	290.994	0.00641293	290.987	0.0128259	291	4.40751e-05	8.59925e-05
		0.2302	787	63	724	126	850	0.148235	0.148235		0.9999	291.994	0.00645217	291.987	0.0129043	292	4.41929e-05	8.59925e-05
		0.2296	787	64	723	128	851	0.150411	0.149883		0.9999	292.994	0.00649184	292.987	0.0129837	293	4.43129e-05	8.59925e-05
		0.2291	789	64	725	128	853	0.150059	0.149883		0.9999	293.993	0.00653197	293.987	0.0130639	294	4.44351e-05	8.59925e-05
		0.2285	790	64	726	128	854	0.149883	0.149883		0.9999	294.993	0.00657255	294.987	0.0131451	295	4.45596e-05	8.59925e-05
		0.2274	790	65	725	130	855	0.152047	0.152047		0.9999	295.993	0.00661359	295.987	0.0132272	296	4.46865e-05	8.59925e-05
		0.2269	790	66	724	132	856	0.154206	0.153667		0.9999	296.993	0.00665512	296.987	0.0133102	297	4.48156e-05	8.59925e-05
		0.2263	791	66	725	132	857	0.154026	0.153667		0.9999	297.993	0.00669712	297.987	0.0133942	298	4.49471e-05	8.59925e-05
		0.2252	792	66	726	132	858	0.153846	0.153667		0.9999	298.993	0.00673962	298.987	0.0134792	299	4.50811e-05	8.59925e-05
		0.2242	793	66	727	132	859	0.153667	0.153667		0.9999	299.993	0.00678261	299.986	0.0135652	300	4.52174e-05	8.59925e-05
		0.2231	793	67	726	134	860	0.155814	0.155452		0.9999	300.993	0.00682612	300.986	0.0136522	301	4.53563e-05	8.59925e-05
		0.222	794	67	727	134	861	0.155633	0.155452		0.9999	301.993	0.00687015	301.986	0.0137403	302	4.54976e-05	8.59925e-05
		0.221	795	67	728	134	862	0.155452	0.155452		0.9999	302.993	0.0069147	302.986	0.0138294	303	4.56416e-05	8.59925e-05
		0.2199	795	68	727	136	863	0.15759	0.15759		0.9999	303.993	0.00695979	303.986	0.0139196	304	4.57881e-05	8.59925e-05
		0.2194	795	69	726	138	864	0.159722	0.158803		0.9999	304.993	0.00700543	304.986	0.0140109	305	4.59372e-05	8.59925e-05
		0.2188	796	69	727	138	865	0.159538	0.158803		0.9999	305.993	0.00705162	305.986	0.0141032	306	4.6089e-05	8.59925e-05
		0.2178	797	69	728	138	866	0.159353	0.158803		0.9999	306.993	0.00709839	306.986	0.0141968	307	4.62436e-05	8.59925e-05
		0.2167	798	69	729	138	867	0.15917	0.158803		0.9999	307.993	0.00714573	307.986	0.0142915	308	4.64008e-05	8.59925e-05
		0.2162	799	69	730	138	868	0.158986	0.158803		0.9999	308.993	0.00719366	308.986	0.0143873	309	4.65609e-05	8.59925e-05
		0.2157	800	69	731	138	869	0.158803	0.158803		0.9999	309.993	0.00724219	309.986	0.0144844	310	4.67238e-05	8.59925e-05
		0.2152	800	71	729	142	871	0.163031	0.162658		0.9999	310.993	0.00729133	310.985	0.0145827	311	4.68896e-05	8.59925e-05
		0.2147	801	71	730	142	872	0.162844	0.162658		0.9999	311.993	0.00734109	311.985	0.0146822	312	4.70582e-05	8.59925e-05
		0.2137	802	71	731	142	873	0.162658	0.162658		0.9999	312.993	0.00739148	312.985	0.014783	313	4.72299e-05	8.59925e-05
		0.2126	802	72	730	144	874	0.16476	0.164571		0.9999	313.993	0.00744251	313.985	0.014885	314	4.74045e-05	8.59925e-05
		0.2116	803	72	731	144	875	0.164571	0.164571		0.9999	314.993	0.00749421	314.985	0.0149884	315	4.75823e-05	8.59925e-05
		0.2111	803	73	730	146	876	0.166667	0.166287		0.9999	315.992	0.00754656	315.985	0.0150931	316	4.77631e-05	8.59925e-05
		0.2106	804	73	731	146	877	0.166477	0.166287		0.9998	316.992	0.0075996	316.985	0.0151992	317	4.7947e-05	0.000112514
		0.2101	805	73	732	146	878	0.166287	0.166287		0.9998	317.992	0.00765334	317.985	0.0153067	318	4.81342e-05	0.000112514
		0.2096	805	74	731	148	879	0.168373	0.168373		0.9998	318.992	0.00770777	318.985	0.0154155	319	4.83246e-05	0.000112514
		0.2091	807	75	732	150	882	0.170068	0.169875		0.9998	319.992	0.00776293	319.984	0.0155259	320	4.85183e-05	0.000112514
		0.2086	808	75	733	150	883	0.169875	0.169875		0.9998	320.992	0.00781882	320.984	0.0156376	321	4.87154e-05	0.000112514
		0.2076	808	76	732	152	884	0.171946	0.171946		0.9998	321.992	0.00787545	321.984	0.0157509	322	4.89158e-05	0.000112514
		0.2071	808	77	731	154	885	0.174011	0.173619		0.9998	322.992	0.00793284	322.984	0.0158657	323	4.91197e-05	0.000112514
		0.2066	809	77	732	154	886	0.173815	0.173619		0.9998	323.992	0.007991	323.984	0.015982	324	4.93272e-05	0.000112514
		0.2056	810	77	733	154	887	0.173619	0.173619		0.9998	324.992	0.00804995	324.984	0.0160999	325	4.95382e-05	0.000112514
		0.2051	810	78	732	156	888	0.175676	0.175676		0.9998	325.992	0.0081097	325.984	0.0162194	326	4.97528e-05	0.000112514
		0.2046	810	79	731	158	889	0.177728	0.177528		0.9997	326.992	0.00817027	326.984	0.0163405	327	4.99711e-05	0.000125358
		0.2037	811	79	732	158	890	0.177528	0.177528		0.9997	327.992	0.00823168	327.984	0.0164634	328	5.01931e-05	0.000125358
		0.2032	815	80	735	160	895	0.178771	0.178771		0.9997	328.992	0.00829393	328.983	0.0165879	329	5.0419e-05	0.000125358
		0.2027	815	81	734	162	896	0.180804	0.180804		0.9997	329.992	0.00835704	329.983	0.0167141	330	5.06487e-05	0.000125358
		0.2017	815	82	733	164	897	0.182832	0.182628		0.9997	330.992	0.00842103	330.983	0.0168421	331	5.08824e-05	0.000125358
		0.2008	816	82	734	164	898	0.182628	0.182628		0.9997	331.992	0.00848592	331.983	0.0169718	332	5.112e-05	0.000125358
		0.1998	816	83	733	166	899	0.18465	0.18465		0.9996	332.991	0.00855173	332.983	0.0171035	333	5.13617e-05	0.000220794
		0.1989	816	84	732	168	900	0.186667	0.186459		0.9996	333.991	0.00861847	333.983	0.0172369	334	5.16076e-05	0.000220794
		0.1979	817	84	733	168	901	0.186459	0.186459		0.9996	334.991	0.00868615	334.983	0.0173723	335	5.18576e-05	0.000220794
		0.197	817	85	732	170	902	0.18847	0.18847		0.9996	335.991	0.0087548	335.982	0.0175096	336	5.21119e-05	0.000220794
		0.196	817	86	731	172	903	0.190476	0.190476		0.9996	336.991	0.00882444	336.982	0.0176489	337	5.23706e-05	0.000220794
		0.1951	817	87	730	174	904	0.192478	0.192478		0.9996	337.991	0.00889508	337.982	0.0177902	338	5.26336e-05	0.000220794
		0.1942	817	88	729	176	905	0.194475	0.193833		0.9996	338.991	0.00896675	338.982	0.0179335	339	5.29012e-05	0.000220794
		0.1937	818	88	730	176	906	0.19426	0.193833		0.9996	339.991	0.00903946	339.982	0.0180789	340	5.31733e-05	0.000220794
		0.1932	819	88	731	176	907	0.194046	0.193833		0.9996	340.991	0.00911324	340.982	0.0182265	341	5.34501e-05	0.000220794
		0.1923	820	88	732	176	908	0.193833	0.193833		0.9996	341.991	0.0091881	341.982	0.0183762	342	5.37316e-05	0.000220794
		0.1919	820	89	731	178	909	0.19582	0.195604		0.9996	342.991	0.00926407	342.981	0.0185281	343	5.40179e-05	0.000220794
		0.1914	821	89	732	178	910	0.195604	0.195604		0.9996	343.991	0.00934116	343.981	0.0186823	344	5.43091e-05	0.000220794
		0.191	821	90	731	180	911	0.197585	0.195865		0.9996	344.991	0.00941941	344.981	0.0188388	345	5.46053e-05	0.000220794
		0.1905	822	90	732	180	912	0.197368	0.195865		0.9996	345.991	0.00949883	345.981	0.0189977	346	5.49065e-05	0.000220794
		0.19	824	90	734	180	914	0.196937	0.195865		0.9996	346.99	0.00957945	346.981	0.0191589	347	5.5213e-05	0.000220794
		0.1896	825	90	735	180	915	0.196721	0.195865		0.9996	347.99	0.00966128	347.981	0.0193226	348	5.55246e-05	0.000220794
		0.1887	826	90	736	180	916	0.196507	0.195865		0.9996	348.99	0.00974436	348.981	0.0194887	349	5.58416e-05	0.000220794
		0.1878	827	90	737	180	917	0.196292	0.195865		0.9996	349.99	0.00982872	349.98	0.0196574	350	5.61641e-05	0.000220794
		0.1873	828	90	738	180	918	0.196078	0.195865		0.9996	350.99	0.00991436	350.98	0.0198287	351	5.64921e-05	0.000220794
		0.1869	829	90	739	180	919	0.195865	0.195865		0.9996	351.99	0.0100013	351.98	0.0200027	352	5.68257e-05	0.000220794
		0.186	829	91	738	182	920	0.197826	0.197826		0.9996	352.99	0.0100896	352.98	0.0201793	353	5.71651e-05	0.000220794
		0.1856	830	92	738	184	922	0.199566	0.198919		0.9996	353.99	0.0101793	353.98	0.0203587	354	5.75104e-05	0.000220794
		0.1851	831	92	739	184	923	0.19935	0.198919		0.9996	354.99	0.0102704	354.979	0.0205409	355	5.78616e-05	0.000220794
		0.1842	832	92	740	184	924	0.199134	0.198919		0.9996	355.99	0.010363	355.979	0.0207259	356	5.82189e-05	0.000220794
		0.1834	833	92	741	184	925	0.198919	0.198919		0.9996	356.99	0.0104569	356.979	0.0209139	357	5.85823e-05	0.000220794
		0.1829	833	93	740	186	926	0.200864	0.200647		0.9996	357.989	0.0105524	357.979	0.0211049	358	5.89521e-05	0.000220794
		0.1825	834	93	741	186	927	0.200647	0.200647		0.9996	358.989	0.0106494	358.979	0.0212989	359	5.93283e-05	0.000220794
		0.1821	834	94	740	188	928	0.202586	0.202151		0.9996	359.989	0.010748	359.979	0.021496	360	5.97111e-05	0.000220794
		0.1816	835	94	741	188	929	0.202368	0.202151		0.9996	360.989	0.0108481	360.978	0.0216963	361	6.01005e-05	0.000220794
		0.1808	836	94	742	188	930	0.202151	0.202151		0.9996	361.989	0.0109499	361.978	0.0218998	362	6.04967e-05	0.000220794
		0.1799	836	95	741	190	931	0.204082	0.204082		0.9996	362.989	0.0110533	362.978	0.0221067	363	6.08999e-05	0.000220794
		0.1795	836	96	740	192	932	0.206009	0.204909		0.9996	363.989	0.0111584	363.978	0.0223169	364	6.13101e-05	0.000220794
		0.1791	837	96	741	192	933	0.205788	0.204909		0.9996	364.989	0.0112653	364.977	0.0225306	365	6.17275e-05	0.000220794
		0.1782	838	96	742	192	934	0.205567	0.204909		0.9996	365.989	0.0113739	365.977	0.0227477	366	6.21523e-05	0.000220794
		0.1774	839	96	743	192	935	0.205348	0.204909		0.9996	366.989	0.0114843	366.977	0.0229685	367	6.25846e-05	0.000220794
		0.1769	841	96	745	192	937	0.204909	0.204909		0.9996	367.988	0.0115965	367.977	0.023193	368	6.30245e-05	0.000220794
		0.1765	841	97	744	194	938	0.206823	0.206823		0.9996	368.988	0.0117106	368.977	0.0234213	369	6.34722e-05	0.000220794
		0.1761	842	98	744	196	940	0.208511	0.207627		0.9996	369.988	0.0118267	369.976	0.0236533	370	6.39279e-05	0.000220794
		0.1757	843	98	745	196	941	0.208289	0.207627		0.9996	370.988	0.0119447	370.976	0.0238893	371	6.43917e-05	0.000220794
		0.1753	845	98	747	196	943	0.207847	0.207627		0.9996	371.988	0.0120647	371.976	0.0241293	372	6.48637e-05	0.000220794
		0.1749	846	98	748	196	944	0.207627	0.207627		0.9996	372.988	0.0121867	372.976	0.0243734	373	6.53442e-05	0.000220794
		0.1744	846	100	746	200	946	0.211416	0.211416		0.9996	373.988	0.0123108	373.975	0.0246217	374	6.58333e-05	0.000220794
		0.174	846	101	745	202	947	0.213305	0.213305		0.9996	374.988	0.0124371	374.975	0.0248742	375	6.63312e-05	0.000220794
		0.1736	849	102	747	204	951	0.214511	0.214511		0.9996	375.987	0.0125656	375.975	0.0251311	376	6.68381e-05	0.000220794
		0.1732	849	103	746	206	952	0.216387	0.215707		0.9996	376.987	0.0126963	376.975	0.0253925	377	6.73542e-05	0.000220794
		0.1724	850	103	747	206	953	0.216159	0.215707		0.9996	377.987	0.0128292	377.974	0.0256585	378	6.78796e-05	0.000220794
		0.172	851	103	748	206	954	0.215933	0.215707		0.9996	378.987	0.0129646	378.974	0.0259291	379	6.84145e-05	0.000220794
		0.1716	852	103	749	206	955	0.215707	0.215707		0.9996	379.987	0.0131023	379.974	0.0262045	380	6.89593e-05	0.000220794
		0.1711	853	104	749	208	957	0.217346	0.217119		0.9996	380.987	0.0132424	380.974	0.0264848	381	6.95139e-05	0.000220794
		0.1707	854	104	750	208	958	0.217119	0.217119		0.9996	381.987	0.013385	381.973	0.0267701	382	7.00788e-05	0.000220794
		0.1699	854	105	749	210	959	0.218978	0.21875		0.9996	382.986	0.0135302	382.973	0.0270605	383	7.0654e-05	0.000220794
		0.1691	855	105	750	210	960	0.21875	0.21875		0.9996	383.986	0.013678	383.973	0.0273561	384	7.12398e-05	0.000220794
		0.1687	856	106	750	212	962	0.220374	0.219713		0.9996	384.986	0.0138285	384.972	0.0276571	385	7.18365e-05	0.000220794
		0.1683	857	106	751	212	963	0.220145	0.219713		0.9996	385.986	0.0139817	385.972	0.0279635	386	7.24443e-05	0.000220794
		0.1675	857	107	750	214	964	0.221992	0.219713		0.9996	386.986	0.0141378	386.972	0.0282755	387	7.30634e-05	0.000220794
		0.1667	858	107	751	214	965	0.221762	0.219713		0.9996	387.986	0.0142966	387.971	0.0285933	388	7.3694e-05	0.000220794
		0.1659	859	107	752	214	966	0.221532	0.219713		0.9996	388.986	0.0144584	388.971	0.0289169	389	7.43365e-05	0.000220794
		0.1652	860	107	753	214	967	0.221303	0.219713		0.9996	389.985	0.0146233	389.971	0.0292465	390	7.4991e-05	0.000220794
		0.1648	861	107	754	214	968	0.221074	0.219713		0.9996	390.985	0.0147911	390.97	0.0295823	391	7.56579e-05	0.000220794
		0.1644	862	107	755	214	969	0.220846	0.219713		0.9996	391.985	0.0149621	391.97	0.0299243	392	7.63375e-05	0.000220794
		0.1636	863	107	756	214	970	0.220619	0.219713		0.9996	392.985	0.0151364	392.97	0.0302728	393	7.70299e-05	0.000220794
		0.1632	864	107	757	214	971	0.220391	0.219713		0.9996	393.985	0.0153139	393.969	0.0306278	394	7.77355e-05	0.000220794
		0.1628	865	107	758	214	972	0.220165	0.219713		0.9996	394.985	0.0154948	394.969	0.0309896	395	7.84547e-05	0.000220794
		0.162	866	107	759	214	973	0.219938	0.219713		0.9996	395.984	0.0156792	395.969	0.0313583	396	7.91876e-05	0.000220794
		0.1605	867	107	760	214	974	0.219713	0.219713		0.9996	396.984	0.015867	396.968	0.0317341	397	7.99347e-05	0.000220794
		0.1597	867	108	759	216	975	0.221538	0.221538		0.9996	397.984	0.0160585	397.968	0.0321171	398	8.06962e-05	0.000220794
		0.1594	868	109	759	218	977	0.223132	0.223132		0.9996	398.984	0.0162538	398.967	0.0325075	399	8.14725e-05	0.000220794
		0.159	868	110	758	220	978	0.224949	0.22449		0.9996	399.984	0.0164528	399.967	0.0329056	400	8.22639e-05	0.000220794
		0.1586	869	110	759	220	979	0.224719	0.22449		0.9996	400.983	0.0166557	400.967	0.0333114	401	8.30708e-05	0.000220794
		0.1579	870	110	760	220	980	0.22449	0.22449		0.9995	401.983	0.0168626	401.966	0.0337252	402	8.38935e-05	0.000417861
		0.1571	871	111	760	222	982	0.226069	0.225839		0.9995	402.983	0.0170736	402.966	0.0341472	403	8.47325e-05	0.000417861
		0.1567	872	111	761	222	983	0.225839	0.225839		0.9994	403.983	0.0172888	403.965	0.0345775	404	8.5588e-05	0.000430353
		0.1549	873	112	761	224	985	0.227411	0.226263		0.9993	404.982	0.0175082	404.965	0.0350165	405	8.64605e-05	0.000490189
		0.1541	874	112	762	224	986	0.227181	0.226263		0.9993	405.982	0.0177321	405.965	0.0354643	406	8.73504e-05	0.000490189
		0.1534	876	112	764	224	988	0.226721	0.226263		0.9993	406.982	0.0179605	406.964	0.035921	407	8.82581e-05	0.000490189
		0.1531	877	112	765	224	989	0.226491	0.226263		0.9993	407.982	0.0181935	407.964	0.0363871	408	8.9184e-05	0.000490189
		0.1523	878	112	766	224	990	0.226263	0.226263		0.9993	408.982	0.0184313	408.963	0.0368626	409	9.01285e-05	0.000490189
		0.152	879	113	766	226	992	0.227823	0.226908		0.9993	409.981	0.0186739	409.963	0.0373478	410	9.10922e-05	0.000490189
		0.1516	880	113	767	226	993	0.227593	0.226908		0.9993	410.981	0.0189215	410.962	0.037843	411	9.20755e-05	0.000490189
		0.1512	882	113	769	226	995	0.227136	0.226908		0.9993	411.981	0.0191742	411.962	0.0383485	412	9.30789e-05	0.000490189
		0.1509	883	113	770	226	996	0.226908	0.226908		0.9993	412.981	0.0194322	412.961	0.0388644	413	9.41027e-05	0.000490189
		0.1502	883	114	769	228	997	0.228686	0.228686		0.9993	413.98	0.0196956	413.961	0.0393911	414	9.51477e-05	0.000490189
		0.1495	883	115	768	230	998	0.230461	0.23023		0.9993	414.98	0.0199644	414.96	0.0399289	415	9.62142e-05	0.000490189
		0.1487	884	115	769	230	999	0.23023	0.23023		0.9993	415.98	0.020239	415.96	0.040478	416	9.73028e-05	0.000490189
		0.1484	884	116	768	232	1000	0.232	0.232		0.9992	416.979	0.0205193	416.959	0.0410387	417	9.84141e-05	0.000597455
		0.148	884	117	767	234	1001	0.233766	0.233533		0.9992	417.979	0.0208057	417.958	0.0416113	418	9.95487e-05	0.000597455
		0.1473	885	117	768	234	1002	0.233533	0.233533		0.9992	418.979	0.0210981	418.958	0.0421962	419	0.000100707	0.000597455
		0.1466	885	118	767	236	1003	0.235294	0.23506		0.9992	419.979	0.0213969	419.957	0.0427937	420	0.00010189	0.000597455
		0.1452	886	118	768	236	1004	0.23506	0.23506		0.9992	420.978	0.021702	420.957	0.0434041	421	0.000103098	0.000597455
		0.1445	886	119	767	238	1005	0.236816	0.236816		0.9992	421.978	0.0220139	421.956	0.0440277	422	0.000104331	0.000597455
		0.1439	886	120	766	240	1006	0.238569	0.238569		0.9992	422.978	0.0223325	422.955	0.0446649	423	0.000105591	0.000597455
		0.1432	886	121	765	242	1007	0.240318	0.240318		0.9991	423.977	0.0226581	423.955	0.0453161	424	0.000106878	0.000710948
		0.1425	886	122	764	244	1008	0.242063	0.242063		0.9991	424.977	0.0229908	424.954	0.0459817	425	0.000108192	0.000710948
		0.1418	886	123	763	246	1009	0.243806	0.243323		0.9991	425.977	0.023331	425.953	0.046662	426	0.000109535	0.000710948
		0.1411	887	123	764	246	1010	0.243564	0.243323		0.9991	426.976	0.0236787	426.953	0.0473574	427	0.000110907	0.000710948
		0.1408	888	123	765	246	1011	0.243323	0.243323		0.9991	427.976	0.0240342	427.952	0.0480683	428	0.000112309	0.000710948
		0.1405	888	124	764	248	1012	0.245059	0.244576		0.9991	428.976	0.0243976	428.951	0.0487953	429	0.000113742	0.000710948
		0.1401	889	124	765	248	1013	0.244817	0.244576		0.9991	429.975	0.0247693	429.95	0.0495386	430	0.000115206	0.000710948
		0.1398	890	124	766	248	1014	0.244576	0.244576		0.9991	430.975	0.0251494	430.95	0.0502989	431	0.000116703	0.000710948
		0.1391	890	125	765	250	1015	0.246305	0.246305		0.9991	431.974	0.0255382	431.949	0.0510764	432	0.000118232	0.000710948
		0.1385	890	126	764	252	1016	0.248031	0.248031		0.999	432.974	0.0259359	432.948	0.0518718	433	0.000119796	0.000823014
		0.1378	890	127	763	254	1017	0.249754	0.249509		0.999	433.974	0.0263427	433.947	0.0526855	434	0.000121395	0.000823014
		0.1375	891	127	764	254	1018	0.249509	0.249509		0.999	434.973	0.026759	434.946	0.053518	435	0.00012303	0.000823014
		0.1372	891	128	763	256	1019	0.251227	0.251227		0.999	435.973	0.0271849	435.946	0.0543699	436	0.000124702	0.000823014
		0.1359	891	129	762	258	1020	0.252941	0.252693		0.9989	436.972	0.0276208	436.945	0.0552416	437	0.000126411	0.000934924
		0.1352	892	129	763	258	1021	0.252693	0.252693		0.9989	437.972	0.0280669	437.944	0.0561339	438	0.00012816	0.000934924
		0.1349	892	130	762	260	1022	0.254403	0.254403		0.9989	438.971	0.0285236	438.943	0.0570472	439	0.000129948	0.000934924
		0.1346	892	131	761	262	1023	0.256109	0.255859		0.9989	439.971	0.0289911	439.942	0.0579821	440	0.000131778	0.000934924
		0.1333	893	131	762	262	1024	0.255859	0.255859		0.9989	440.971	0.0294697	440.941	0.0589394	441	0.000133649	0.000934924
		0.1326	893	132	761	264	1025	0.257561	0.257561		0.9989	441.97	0.0299598	441.94	0.0599195	442	0.000135564	0.000934924
		0.1314	893	133	760	266	1026	0.259259	0.258002		0.9989	442.97	0.0304616	442.939	0.0609232	443	0.000137524	0.000934924
		0.1307	894	133	761	266	1027	0.259007	0.258002		0.9988	443.969	0.0309756	443.938	0.0619512	444	0.00013953	0.00106567
		0.1301	895	133	762	266	1028	0.258755	0.258002		0.9988	444.968	0.0315021	444.937	0.0630041	445	0.000141582	0.00106567
		0.1295	896	133	763	266	1029	0.258503	0.258002		0.9988	445.968	0.0320414	445.936	0.0640828	446	0.000143683	0.00106567
		0.1289	897	133	764	266	1030	0.258252	0.258002		0.9988	446.967	0.0325939	446.935	0.0651879	447	0.000145834	0.00106567
		0.1286	898	133	765	266	1031	0.258002	0.258002		0.9987	447.967	0.0331601	447.934	0.0663202	448	0.000148036	0.00117464
		0.128	898	134	764	268	1032	0.25969	0.258937		0.9987	448.966	0.0337403	448.933	0.0674805	449	0.000150291	0.00117464
		0.1267	901	134	767	268	1035	0.258937	0.258937		0.9987	449.966	0.0343349	449.931	0.0686698	450	0.000152599	0.00117464
		0.1264	901	135	766	270	1036	0.260618	0.260366		0.9987	450.965	0.0349444	450.93	0.0698887	451	0.000154964	0.00117464
		0.1258	902	135	767	270	1037	0.260366	0.260366		0.9986	451.964	0.0355691	451.929	0.0711383	452	0.000157386	0.00133013
		0.1252	902	136	766	272	1038	0.262042	0.26179		0.9986	452.964	0.0362097	452.928	0.0724193	453	0.000159866	0.00133013
		0.1243	903	136	767	272	1039	0.26179	0.26179		0.9986	453.963	0.0368665	453.926	0.0737329	454	0.000162407	0.00133013
		0.124	903	137	766	274	1040	0.263462	0.263208		0.9986	454.962	0.03754	454.925	0.0750799	455	0.000165011	0.00133013
		0.1237	904	137	767	274	1041	0.263208	0.263208		0.9986	455.962	0.0382307	455.924	0.0764614	456	0.000167679	0.00133013
		0.1234	904	138	766	276	1042	0.264875	0.264115		0.9986	456.961	0.0389392	456.922	0.0778784	457	0.000170412	0.00133013
		0.1231	906	138	768	276	1044	0.264368	0.264115		0.9985	457.96	0.039666	457.921	0.0793321	458	0.000173214	0.00157028
		0.1228	907	138	769	276	1045	0.264115	0.264115		0.9985	458.96	0.0404117	458.919	0.0808234	459	0.000176086	0.00157028
		0.1225	907	139	768	278	1046	0.265774	0.265521		0.9985	459.959	0.0411768	459.918	0.0823537	460	0.00017903	0.00157028
		0.1222	908	139	769	278	1047	0.265521	0.265521		0.9985	460.958	0.041962	460.916	0.083924	461	0.000182048	0.00157028
		0.1216	908	140	768	280	1048	0.267176	0.267176		0.9985	461.957	0.0427678	461.914	0.0855357	462	0.000185142	0.00157028
		0.1214	908	141	767	282	1049	0.268827	0.268827		0.9985	462.956	0.043595	462.913	0.08719	463	0.000188315	0.00157028
		0.1211	908	142	766	284	1050	0.270476	0.270476		0.9985	463.956	0.0444441	463.911	0.0888882	464	0.000191569	0.00157028
		0.1205	908	143	765	286	1051	0.272122	0.271863		0.9984	464.955	0.0453159	464.909	0.0906317	465	0.000194907	0.00179024
		0.1199	909	143	766	286	1052	0.271863	0.271863		0.9984	465.954	0.046211	465.908	0.092422	466	0.000198331	0.00179024
		0.1193	909	144	765	288	1053	0.273504	0.273504		0.9984	466.953	0.0471303	466.906	0.0942606	467	0.000201843	0.00179024
		0.1187	909	145	764	290	1054	0.275142	0.274882		0.9983	467.952	0.0480744	467.904	0.0961488	468	0.000205446	0.00199247
		0.1182	910	145	765	290	1055	0.274882	0.274882		0.9983	468.951	0.0490442	468.902	0.0980884	469	0.000209144	0.00199247
		0.1179	910	146	764	292	1056	0.276515	0.276515		0.9983	469.95	0.0500405	469.9	0.100081	470	0.000212938	0.00199247
		0.1176	910	147	763	294	1057	0.278146	0.27762		0.9983	470.949	0.0510641	470.898	0.102128	471	0.000216833	0.00199247
		0.1173	911	147	764	294	1058	0.277883	0.27762		0.9983	471.948	0.0521159	471.896	0.104232	472	0.00022083	0.00199247
		0.117	912	147	765	294	1059	0.27762	0.27762		0.9982	472.947	0.0531968	472.894	0.106394	473	0.000224934	0.00219155
		0.1168	912	149	763	298	1061	0.280867	0.280867		0.9982	473.946	0.0543077	473.891	0.108615	474	0.000229147	0.00219155
		0.1165	912	150	762	300	1062	0.282486	0.282486		0.9981	474.945	0.0554497	474.889	0.110899	475	0.000233473	0.00241409
		0.1162	912	151	761	302	1063	0.284102	0.283318		0.9981	475.943	0.0566237	475.887	0.113247	476	0.000237915	0.00241409
		0.1159	913	151	762	302	1064	0.283835	0.283318		0.9981	476.942	0.0578308	476.884	0.115662	477	0.000242477	0.00241409
		0.1153	914	151	763	302	1065	0.283568	0.283318		0.9981	477.941	0.0590721	477.882	0.118144	478	0.000247163	0.00241409
		0.1148	914	152	762	304	1066	0.285178	0.283318		0.9981	478.94	0.0603486	478.879	0.120697	479	0.000251977	0.00241409
		0.114	917	152	765	304	1069	0.284378	0.283318		0.998	479.938	0.0616616	479.877	0.123323	480	0.000256923	0.00262585
		0.1129	918	152	766	304	1070	0.284112	0.283318		0.9979	480.937	0.0630122	480.874	0.126024	481	0.000262005	0.00277893
		0.1126	919	152	767	304	1071	0.283847	0.283318		0.9979	481.936	0.0644017	481.871	0.128803	482	0.000267227	0.00277893
		0.1118	920	152	768	304	1072	0.283582	0.283318		0.9979	482.934	0.0658314	482.868	0.131663	483	0.000272594	0.00277893
		0.1112	921	152	769	304	1073	0.283318	0.283318		0.9978	483.933	0.0673027	483.865	0.134605	484	0.00027811	0.00294237
		0.111	921	153	768	306	1074	0.284916	0.284387		0.9977	484.931	0.0688169	484.862	0.137634	485	0.000283781	0.00320866
		0.1104	922	153	769	306	1075	0.284651	0.284387		0.9977	485.93	0.0703754	485.859	0.140751	486	0.000289611	0.00320866
		0.1093	923	153	770	306	1076	0.284387	0.284387		0.9977	486.928	0.0719798	486.856	0.14396	487	0.000295605	0.00320866
		0.1088	923	154	769	308	1077	0.28598	0.28598		0.9977	487.926	0.0736316	487.853	0.147263	488	0.000301769	0.00320866
		0.1085	923	155	768	310	1078	0.28757	0.287037		0.9977	488.925	0.0753324	488.849	0.150665	489	0.000308108	0.00320866
		0.108	924	155	769	310	1079	0.287303	0.287037		0.9976	489.923	0.0770839	489.846	0.154168	490	0.000314628	0.00350287
		0.1077	925	155	770	310	1080	0.287037	0.287037		0.9975	490.921	0.0788878	490.842	0.157776	491	0.000321335	0.0036077
		0.1075	925	156	769	312	1081	0.288622	0.288622		0.9974	491.919	0.080746	491.839	0.161492	492	0.000328236	0.00371611
		0.1072	925	157	768	314	1082	0.290203	0.289935		0.9973	492.917	0.0826602	492.835	0.16532	493	0.000335335	0.00382824
		0.1064	926	157	769	314	1083	0.289935	0.289935		0.9972	493.915	0.0846324	493.831	0.169265	494	0.000342641	0.00400372
		0.1059	927	158	769	316	1085	0.291244	0.290976		0.9972	494.913	0.0866646	494.827	0.173329	495	0.00035016	0.00400372
		0.1057	928	158	770	316	1086	0.290976	0.290976		0.997	495.911	0.0887589	495.822	0.177518	496	0.000357899	0.00425207
		0.1034	928	159	769	318	1087	0.292548	0.292548		0.997	496.909	0.0909174	496.818	0.181835	497	0.000365865	0.00425207
											0.9969	497.907	0.0931424	497.814	0.186285	498	0.000374066	0.004518
											0.9969	498.905	0.0954362	498.809	0.190872	499	0.00038251	0.004518
											0.9968	499.902	0.0978012	499.804	0.195602	500	0.000391205	0.00480285
											0.9968	500.9	0.10024	500.8	0.20048	501	0.000400159	0.00480285
											0.9967	501.897	0.102755	501.794	0.20551	502	0.000409382	0.00535137
											0.9967	502.895	0.105349	502.789	0.210698	503	0.000418882	0.00535137
											0.9967	503.892	0.108025	503.784	0.216049	504	0.000428669	0.00535137
											0.9967	504.889	0.110785	504.778	0.22157	505	0.000438753	0.00535137
											0.9967	505.886	0.113633	505.773	0.227267	506	0.000449144	0.00535137
											0.9966	506.883	0.116572	506.767	0.233145	507	0.000459852	0.00587787
											0.9964	507.88	0.119606	507.761	0.239211	508	0.000470888	0.00606605
											0.9962	508.877	0.122736	508.755	0.245473	509	0.000482264	0.00636107
											0.9962	509.874	0.125968	509.748	0.251936	510	0.000493992	0.00636107
											0.996	510.871	0.129304	510.741	0.258608	511	0.000506083	0.00667216
											0.9958	511.867	0.132749	511.735	0.265498	512	0.00051855	0.00688894
											0.9957	512.864	0.136306	512.727	0.272611	513	0.000531406	0.00711357
											0.9956	513.86	0.139979	513.72	0.279958	514	0.000544666	0.00734636
											0.9954	514.856	0.143773	514.712	0.287546	515	0.000558342	0.00758761
											0.9951	515.852	0.147692	515.705	0.295384	516	0.00057245	0.00783765
											0.995	516.848	0.151741	516.697	0.303481	517	0.000587005	0.00822995
											0.995	517.844	0.155924	517.688	0.311847	518	0.000602022	0.00822995
											0.9948	518.84	0.160246	518.68	0.320492	519	0.000617518	0.008644
											0.9946	519.835	0.164712	519.671	0.329425	520	0.000633509	0.00893274
											0.9944	520.831	0.169329	520.661	0.338657	521	0.000650014	0.00923211
											0.9942	521.826	0.1741	521.652	0.3482	522	0.000667051	0.00954252
											0.9941	522.821	0.179033	522.642	0.358065	523	0.000684637	0.0098644
											0.9939	523.816	0.184132	523.632	0.368264	524	0.000702794	0.0101982
											0.9937	524.811	0.189404	524.621	0.378809	525	0.000721541	0.0107222
											0.9937	525.805	0.194856	525.61	0.389713	526	0.000740899	0.0107222
											0.9935	526.8	0.200495	526.599	0.400989	527	0.00076089	0.011467
											0.9935	527.794	0.206326	527.587	0.412651	528	0.000781537	0.011467
											0.9932	528.788	0.212357	528.575	0.424714	529	0.000802863	0.0122682
											0.9932	529.781	0.218597	529.563	0.437193	530	0.000824892	0.0122682
											0.9928	530.775	0.225051	530.55	0.450103	531	0.000847651	0.0129089
											0.9927	531.768	0.23173	531.537	0.463459	532	0.000871164	0.0135858
											0.9927	532.761	0.23864	532.523	0.47728	533	0.00089546	0.0135858
											0.9923	533.754	0.245791	533.508	0.491582	534	0.000920565	0.0143011
											0.9921	534.747	0.253191	534.494	0.506383	535	0.00094651	0.0148003
											0.992	535.739	0.260851	535.478	0.521702	536	0.000973324	0.0153182
											0.9917	536.731	0.268779	536.462	0.537558	537	0.00100104	0.0158555
											0.9912	537.723	0.276986	537.446	0.553972	538	0.00102969	0.016413
											0.9909	538.715	0.285482	538.429	0.570964	539	0.0010593	0.0169914
											0.9905	539.706	0.294278	539.411	0.588557	540	0.00108992	0.0175915
											0.9901	540.697	0.303386	540.393	0.606772	541	0.00112157	0.018214
											0.9899	541.687	0.312816	541.374	0.625633	542	0.0011543	0.0188599
											0.9895	542.677	0.322582	542.355	0.645164	543	0.00118815	0.01953
											0.9894	543.667	0.332695	543.335	0.66539	544	0.00122314	0.0202252
											0.9886	544.657	0.343169	544.314	0.686337	545	0.00125933	0.0216945
											0.9886	545.646	0.354017	545.292	0.708033	546	0.00129676	0.0216945
											0.9886	546.635	0.365253	546.269	0.730505	547	0.00133548	0.0216945
											0.9877	547.623	0.376891	547.246	0.753782	548	0.00137551	0.0232757
											0.9867	548.611	0.388947	548.222	0.777894	549	0.00141693	0.0241107
											0.9857	549.599	0.401436	549.197	0.802872	550	0.00145977	0.0249767
											0.9845	550.586	0.414374	550.171	0.828748	551	0.00150408	0.0258749
											0.9833	551.572	0.427778	551.144	0.855556	552	0.00154992	0.0268064
											0.982	552.558	0.441665	552.117	0.88333	553	0.00159734	0.0292882
											0.982	553.544	0.456053	553.088	0.912105	554	0.0016464	0.0292882
											0.982	554.529	0.470959	554.058	0.941919	555	0.00169715	0.0292882
											0.982	555.514	0.486404	555.027	0.972809	556	0.00174966	0.0292882
											0.9806	556.498	0.502407	555.995	1.00481	557	0.00180398	0.0320041
											0.9775	557.481	0.518988	556.962	1.03798	558	0.00186017	0.0331603
											0.9738	558.464	0.536169	557.928	1.07234	559	0.00191831	0.0343585
											0.9718	559.446	0.553969	558.892	1.10794	560	0.00197846	0.0356
											0.9696	560.428	0.572413	559.855	1.14483	561	0.00204069	0.0368861
											0.9647	561.408	0.591524	560.817	1.18305	562	0.00210507	0.0382182
											0.9591	562.389	0.611323	561.777	1.22265	563	0.00217166	0.0395977
											0.9559	563.368	0.631838	562.736	1.26368	564	0.00224056	0.046431
											0.9559	564.347	0.653091	563.694	1.30618	565	0.00231183	0.046431
											0.9559	565.325	0.67511	564.65	1.35022	566	0.00238555	0.046431
											0.9559	566.302	0.69792	565.604	1.39584	567	0.0024618	0.046431
											0.9559	567.278	0.72155	566.557	1.4431	568	0.00254067	0.046431
											0.9559	568.254	0.746027	567.508	1.49205	569	0.00262224	0.046431
											0.9559	569.229	0.77138	568.457	1.54276	570	0.0027066	0.046431
											0.9559	570.202	0.797638	569.405	1.59528	571	0.00279383	0.046431
											0.9526	571.175	0.824833	570.35	1.64967	572	0.00288403	0.054386
											0.949	572.147	0.852994	571.294	1.70599	573	0.00297729	0.0573099
											0.949	573.118	0.882153	572.236	1.76431	574	0.0030737	0.0573099
											0.9451	574.088	0.912344	573.175	1.82469	575	0.00317337	0.060378
											0.9366	575.056	0.943598	574.113	1.8872	576	0.00327638	0.0625058
											0.9319	576.024	0.97595	575.048	1.9519	577	0.00338284	0.0647011
											0.9269	576.991	1.00943	575.981	2.01887	578	0.00349285	0.066965
											0.9216	577.956	1.04408	576.912	2.08817	579	0.00360651	0.0704926
											0.9216	578.92	1.07994	577.84	2.15988	580	0.00372393	0.0704926
											0.916	579.883	1.11703	578.766	2.23406	581	0.0038452	0.0741816
											0.91	580.845	1.1554	579.689	2.3108	582	0.00397044	0.0780355
											0.91	581.805	1.19508	580.61	2.39016	583	0.00409976	0.0780355
											0.9037	582.764	1.23611	581.528	2.47222	584	0.00423325	0.0820576
											0.8899	583.721	1.27853	582.443	2.55706	585	0.00437103	0.0848338
											0.8824	584.678	1.32237	583.355	2.64475	586	0.00451322	0.0906166
											0.8824	585.632	1.36768	584.265	2.73536	587	0.00465991	0.0906166
											0.8824	586.586	1.4145	585.171	2.82899	588	0.00481121	0.0906166
											0.8746	587.537	1.46285	586.074	2.92571	589	0.00496724	0.09671
											0.8577	588.487	1.51279	586.974	3.02558	590	0.00512811	0.0998738
											0.8487	589.436	1.56435	587.871	3.1287	591	0.00529391	0.113309
											0.8487	590.382	1.61757	588.765	3.23514	592	0.00546477	0.113309
											0.8487	591.328	1.67249	589.655	3.34498	593	0.00564077	0.113309
											0.8487	592.271	1.72915	590.542	3.45829	594	0.00582204	0.113309
											0.8487	593.212	1.78758	591.425	3.57515	595	0.00600866	0.113309
											0.8487	594.152	1.84782	592.304	3.69565	596	0.00620075	0.113309
											0.8487	595.09	1.90992	593.18	3.81984	597	0.0063984	0.113309
											0.8394	596.026	1.97391	594.052	3.94781	598	0.0066017	0.127969
											0.8196	596.96	2.03982	594.92	4.07964	599	0.00681074	0.131819
											0.8091	597.892	2.10769	595.785	4.21538	600	0.00702563	0.139729
											0.8091	598.822	2.17755	596.645	4.35511	601	0.00724644	0.139729
											0.8091	599.751	2.24945	597.501	4.4989	602	0.00747325	0.139729
											0.7984	600.677	2.3234	598.353	4.64681	603	0.00770615	0.147908
											0.7874	601.601	2.39945	599.201	4.7989	604	0.00794521	0.160641
											0.7874	602.522	2.47762	600.045	4.95524	605	0.00819049	0.160641
											0.7874	603.442	2.55794	600.884	5.11589	606	0.00844206	0.160641
											0.7874	604.36	2.64044	601.719	5.28089	607	0.00869998	0.160641
											0.7874	605.275	2.72515	602.55	5.4503	608	0.00896431	0.160641
											0.7761	606.188	2.81209	603.376	5.62417	609	0.00923509	0.173867
											0.7645	607.099	2.90127	604.197	5.80254	610	0.00951237	0.1991
											0.7645	608.007	2.99273	605.015	5.98546	611	0.00979617	0.1991
											0.7645	608.914	3.08648	605.827	6.17296	612	0.0100865	0.1991
											0.7645	609.817	3.18254	606.635	6.36508	613	0.0103835	0.1991
											0.7645	610.719	3.28092	607.438	6.56185	614	0.010687	0.1991
											0.7645	611.618	3.38165	608.237	6.76329	615	0.0109972	0.1991
											0.7645	612.515	3.48471	609.031	6.96943	616	0.011314	0.1991
											0.7645	613.41	3.59014	609.82	7.18028	617	0.0116374	0.1991
											0.7645	614.302	3.69793	610.604	7.39587	618	0.0119674	0.1991
											0.7645	615.192	3.8081	611.384	7.6162	619	0.012304	0.1991
											0.7528	616.079	3.92063	612.159	7.84127	620	0.0126472	0.225072
											0.7288	616.964	4.03554	612.929	8.07109	621	0.0129969	0.229821
											0.7045	617.847	4.15283	613.694	8.30566	622	0.0133531	0.234567
											0.6801	618.728	4.27248	614.455	8.54496	623	0.0137158	0.239307
											0.668	619.606	4.3945	615.211	8.789	624	0.0140849	0.244037
											0.656	620.481	4.51888	615.962	9.03775	625	0.0144604	0.248753
											0.6441	621.354	4.6456	616.709	9.2912	626	0.0148422	0.253451
											0.6325	622.225	4.77466	617.451	9.54933	627	0.0152302	0.258127
											0.621	623.094	4.90605	618.188	9.8121	628	0.0156244	0.262777
											0.6098	623.96	5.03975	618.921	10.0795	629	0.0160246	0.267399
											0.5988	624.824	5.17574	619.649	10.3515	630	0.0164309	0.271988
											0.5677	625.686	5.31401	620.372	10.628	631	0.0168431	0.276541
											0.5487	626.545	5.45454	621.091	10.9091	632	0.0172612	0.281057
											0.5311	627.403	5.5973	621.805	11.1946	633	0.017685	0.28553
											0.5229	628.258	5.74228	622.515	11.4846	634	0.0181145	0.28996
											0.515	629.111	5.88945	623.221	11.7789	635	0.0185495	0.294343
											0.5003	629.961	6.03879	623.922	12.0776	636	0.0189899	0.298677
											0.487	630.81	6.19027	624.619	12.3805	637	0.0194357	0.30296
											0.475	631.656	6.34386	625.312	12.6877	638	0.0198867	0.30719
											0.4643	632.5	6.49955	626.001	12.9991	639	0.0203429	0.311365
											0.4593	633.343	6.65729	626.685	13.3146	640	0.020804	0.321553
											0.4593	634.183	6.81706	627.366	13.6341	641	0.0212701	0.321553
											0.4593	635.021	6.97883	628.042	13.9577	642	0.0217409	0.321553
											0.4593	635.857	7.14257	628.715	14.2851	643	0.0222164	0.321553
											0.4546	636.692	7.30825	629.383	14.6165	644	0.0226964	0.331369
											0.4502	637.524	7.47585	630.048	14.9517	645	0.0231809	0.335188
											0.446	638.355	7.64532	630.709	15.2906	646	0.0236697	0.338945
											0.442	639.183	7.81664	631.367	15.6333	647	0.0241627	0.344464
											0.442	640.01	7.98977	632.02	15.9795	648	0.0246598	0.344464
											0.4382	640.835	8.16469	632.671	16.3294	649	0.0251608	0.349843
											0.4313	641.659	8.34137	633.317	16.6827	650	0.0256657	0.35335
											0.4281	642.48	8.51976	633.96	17.0395	651	0.0261744	0.356795
											0.425	643.3	8.69985	634.6	17.3997	652	0.0266867	0.360178
											0.4194	644.118	8.8816	635.237	17.7632	653	0.0272024	0.3635
											0.4143	644.935	9.06498	635.87	18.13	654	0.0277216	0.366761
											0.4097	645.75	9.24996	636.5	18.4999	655	0.0282441	0.369961
											0.4055	646.563	9.43651	637.127	18.873	656	0.0287698	0.373102
											0.4016	647.375	9.6246	637.751	19.2492	657	0.0292986	0.376185
											0.3998	648.186	9.8142	638.372	19.6284	658	0.0298304	0.37921
											0.3981	648.995	10.0053	638.989	20.0106	659	0.0303651	0.382178
											0.3964	649.802	10.1978	639.604	20.3957	660	0.0309025	0.386526
											0.3964	650.608	10.3918	640.216	20.7836	661	0.0314427	0.386526
											0.3948	651.413	10.5872	640.826	21.1744	662	0.0319854	0.390753
											0.3932	652.216	10.7839	641.432	21.5679	663	0.0325307	0.393506
											0.3917	653.018	10.982	642.036	21.9641	664	0.0330784	0.396207
											0.3902	653.819	11.1815	642.637	22.3629	665	0.0336285	0.400166
											0.3902	654.618	11.3822	643.236	22.7644	666	0.0341808	0.400166
											0.3888	655.416	11.5842	643.832	23.1684	667	0.0347352	0.404018
											0.3861	656.213	11.7875	644.425	23.5749	668	0.0352918	0.406528
											0.3835	657.008	11.992	645.016	23.9839	669	0.0358504	0.408993
											0.3822	657.802	12.1977	645.605	24.3953	670	0.0364109	0.411415
											0.381	658.595	12.4046	646.191	24.8091	671	0.0369734	0.413795
											0.3798	659.387	12.6126	646.775	25.2253	672	0.0375376	0.416134
											0.3786	660.178	12.8218	647.356	25.6437	673	0.0381036	0.418434
											0.3774	660.968	13.0322	647.936	26.0644	674	0.0386712	0.420696
											0.3763	661.756	13.2437	648.513	26.4873	675	0.0392405	0.422921
											0.3741	662.544	13.4562	649.088	26.9124	676	0.0398113	0.42511
											0.3719	663.33	13.6698	649.66	27.3397	677	0.0403836	0.427265
											0.3709	664.115	13.8845	650.231	27.7691	678	0.0409573	0.430435
											0.3709	664.9	14.1003	650.799	28.2005	679	0.0415325	0.430435
											0.3698	665.683	14.317	651.366	28.6341	680	0.0421089	0.433535
											0.3688	666.465	14.5348	651.93	29.0696	681	0.0426867	0.436567
											0.3688	667.246	14.7536	652.493	29.5072	682	0.0432657	0.436567
											0.3678	668.027	14.9734	653.053	29.9467	683	0.0438459	0.439537
											0.3658	668.806	15.1941	653.612	30.3882	684	0.0444272	0.441483
											0.3638	669.584	15.4158	654.168	30.8316	685	0.0450097	0.443404
											0.3618	670.362	15.6385	654.723	31.2769	686	0.0455932	0.445301
											0.3599	671.138	15.862	655.276	31.7241	687	0.0461777	0.447174
											0.359	671.913	16.0866	655.827	32.1731	688	0.0467633	0.449942
											0.359	672.688	16.312	656.376	32.624	689	0.0473497	0.449942
											0.3571	673.462	16.5383	656.923	33.0766	690	0.0479371	0.452662
											0.3562	674.234	16.7655	657.469	33.5311	691	0.0485254	0.45445
											0.3553	675.006	16.9936	658.013	33.9873	692	0.0491146	0.457097
											0.3553	675.777	17.2226	658.555	34.4453	693	0.0497046	0.457097
											0.3543	676.548	17.4525	659.095	34.905	694	0.0502953	0.459704
											0.3534	677.317	17.6832	659.634	35.3664	695	0.0508869	0.461421
											0.3525	678.085	17.9148	660.17	35.8295	696	0.0514792	0.463122
											0.3507	678.853	18.1472	660.706	36.2943	697	0.0520722	0.464808
											0.3498	679.62	18.3804	661.239	36.7608	698	0.0526659	0.46731
											0.3498	680.386	18.6145	661.771	37.2289	699	0.0532603	0.46731
											0.3489	681.151	18.8494	662.301	37.6987	700	0.0538553	0.469781
											0.3471	681.915	19.0851	662.83	38.1701	701	0.054451	0.471412
											0.3463	682.678	19.3216	663.357	38.6432	702	0.0550472	0.473031
											0.3454	683.441	19.5589	663.882	39.1178	703	0.0556441	0.474638
											0.3436	684.203	19.797	664.406	39.594	704	0.0562415	0.476234
											0.3428	684.964	20.0359	664.928	40.0718	705	0.0568395	0.47782
											0.3419	685.724	20.2756	665.449	40.5512	706	0.057438	0.479395
											0.3402	686.484	20.5161	665.968	41.0322	707	0.0580371	0.480961
											0.3385	687.243	20.7574	666.485	41.5147	708	0.0586366	0.482517
											0.3376	688.001	20.9994	667.001	41.9988	709	0.0592367	0.484065
											0.3368	688.758	21.2422	667.516	42.4844	710	0.0598372	0.485604
											0.3351	689.514	21.4858	668.028	42.9715	711	0.0604382	0.487136
											0.3334	690.27	21.7301	668.54	43.4602	712	0.0610396	0.488659
											0.3326	691.025	21.9752	669.05	43.9504	713	0.0616415	0.490176
											0.3317	691.779	22.221	669.558	44.442	714	0.0622438	0.491685
											0.3309	692.532	22.4676	670.065	44.9352	715	0.0628465	0.49543
											0.3309	693.285	22.715	670.57	45.4299	716	0.0634496	0.49543
											0.3309	694.037	22.963	671.074	45.9261	717	0.0640531	0.49543
											0.3309	694.788	23.2119	671.576	46.4238	718	0.064657	0.49543
											0.3301	695.539	23.4614	672.077	46.9229	719	0.0652613	0.499139
											0.3292	696.288	23.7118	672.576	47.4235	720	0.065866	0.501348
											0.3292	697.037	23.9628	673.074	47.9256	721	0.066471	0.501348
											0.3284	697.785	24.2146	673.571	48.4291	722	0.0670764	0.503545
											0.3268	698.533	24.4671	674.066	48.9341	723	0.0676821	0.505005
											0.3251	699.28	24.7203	674.559	49.4406	724	0.0682881	0.50646
											0.3235	700.026	24.9743	675.051	49.9485	725	0.0688945	0.507911
											0.3227	700.771	25.2289	675.542	50.4579	726	0.0695012	0.510801
											0.3227	701.516	25.4843	676.031	50.9687	727	0.0701082	0.510801
											0.3227	702.26	25.7405	676.519	51.4809	728	0.0707155	0.510801
											0.3219	703.003	25.9973	677.005	51.9946	729	0.0713232	0.513677
											0.3211	703.745	26.2548	677.49	52.5097	730	0.0719311	0.515825
											0.3211	704.487	26.5131	677.974	53.0262	731	0.0725393	0.515825
											0.3203	705.228	26.7721	678.456	53.5442	732	0.0731478	0.517966
											0.3195	705.968	27.0318	678.936	54.0636	733	0.0737566	0.5201
											0.3195	706.708	27.2922	679.416	54.5844	734	0.0743657	0.5201
											0.3187	707.447	27.5533	679.893	55.1066	735	0.074975	0.522228
											0.3171	708.185	27.8151	680.37	55.6303	736	0.0755846	0.523644
											0.3163	708.922	28.0777	680.845	56.1553	737	0.0761945	0.526468
											0.3163	709.659	28.3409	681.318	56.6818	738	0.0768046	0.526468
											0.3163	710.395	28.6048	681.79	57.2097	739	0.077415	0.526468
											0.3156	711.131	28.8695	682.261	57.7389	740	0.0780256	0.529282
											0.3148	711.865	29.1348	682.73	58.2696	741	0.0786365	0.530687
											0.314	712.599	29.4009	683.198	58.8017	742	0.0792476	0.532089
											0.3124	713.332	29.6676	683.665	59.3352	743	0.079859	0.533489
											0.3109	714.065	29.9351	684.13	59.8701	744	0.0804706	0.534887
											0.3101	714.797	30.2032	684.594	60.4064	745	0.0810824	0.537678
											0.3101	715.528	30.472	685.056	60.9441	746	0.0816945	0.537678
											0.3101	716.258	30.7416	685.517	61.4831	747	0.0823067	0.537678
											0.3093	716.988	31.0118	685.976	62.0236	748	0.0829192	0.540462
											0.3078	717.717	31.2827	686.435	62.5654	749	0.083532	0.541852
											0.307	718.446	31.5543	686.891	63.1087	750	0.0841449	0.543934
											0.307	719.173	31.8267	687.347	63.6533	751	0.0847581	0.543934
											0.3063	719.9	32.0997	687.801	64.1993	752	0.0853714	0.546012
											0.3055	720.627	32.3734	688.253	64.7467	753	0.085985	0.548087
											0.3055	721.352	32.6478	688.704	65.2955	754	0.0865988	0.548087
											0.3048	722.077	32.9228	689.154	65.8457	755	0.0872128	0.550159
											0.3033	722.801	33.1986	689.603	66.3972	756	0.087827	0.551539
											0.3018	723.525	33.4751	690.05	66.9501	757	0.0884414	0.552917
											0.3003	724.248	33.7522	690.496	67.5044	758	0.0890559	0.554294
											0.2988	724.97	34.03	690.94	68.0601	759	0.0896707	0.55567
											0.2973	725.691	34.3086	691.383	68.6171	760	0.0902857	0.557045
											0.2966	726.412	34.5878	691.824	69.1755	761	0.0909008	0.559791
											0.2966	727.132	34.8677	692.265	69.7353	762	0.0915162	0.559791
											0.2966	727.852	35.1482	692.704	70.2965	763	0.0921317	0.559791
											0.2959	728.57	35.4295	693.141	70.859	764	0.0927474	0.562532
											0.2944	729.289	35.7115	693.577	71.4229	765	0.0933633	0.563901
											0.293	730.006	35.9941	694.012	71.9882	766	0.0939794	0.565269
											0.2922	730.723	36.2774	694.445	72.5548	767	0.0945956	0.567318
											0.2922	731.439	36.5614	694.877	73.1228	768	0.095212	0.567318
											0.2915	732.154	36.8461	695.308	73.6922	769	0.0958286	0.569366
											0.2908	732.869	37.1315	695.737	74.2629	770	0.0964454	0.571411
											0.2908	733.582	37.4175	696.165	74.835	771	0.0970623	0.571411
											0.2901	734.296	37.7042	696.592	75.4085	772	0.0976794	0.573454
											0.2894	735.008	37.9916	697.017	75.9833	773	0.0982966	0.578211
											0.2894	735.72	38.2797	697.441	76.5595	774	0.098914	0.578211
											0.2894	736.432	38.5685	697.863	77.137	775	0.0995316	0.578211
											0.2894	737.142	38.8579	698.284	77.7159	776	0.100149	0.578211
											0.2894	737.852	39.1481	698.704	78.2961	777	0.100767	0.578211
											0.2894	738.561	39.4389	699.122	78.8777	778	0.101385	0.578211
											0.2887	739.27	39.7303	699.539	79.4607	779	0.102003	0.582957
											0.2872	739.977	40.0225	699.955	80.045	780	0.102622	0.584311
											0.2865	740.685	40.3153	700.369	80.6307	781	0.10324	0.585664
											0.2858	741.391	40.6088	700.782	81.2177	782	0.103859	0.587015
											0.2851	742.097	40.903	701.194	81.806	783	0.104478	0.588366
											0.2844	742.802	41.1979	701.604	82.3958	784	0.105097	0.589716
											0.2837	743.507	41.4934	702.013	82.9868	785	0.105716	0.591065
											0.283	744.21	41.7896	702.421	83.5792	786	0.106335	0.592413
											0.2816	744.913	42.0865	702.827	84.173	787	0.106954	0.59376
											0.2803	745.616	42.3841	703.232	84.7681	788	0.107574	0.595107
											0.2789	746.318	42.6823	703.635	85.3646	789	0.108193	0.596452
											0.2775	747.019	42.9812	704.038	85.9624	790	0.108813	0.597796
											0.2768	747.719	43.2807	704.439	86.5615	791	0.109433	0.599139
											0.2762	748.419	43.581	704.838	87.162	792	0.110053	0.600482
											0.2755	749.118	43.8819	705.236	87.7638	793	0.110673	0.603164
											0.2755	749.817	44.1835	705.633	88.367	794	0.111293	0.603164
											0.2755	750.514	44.4857	706.029	88.9715	795	0.111914	0.603164
											0.2748	751.211	44.7887	706.423	89.5773	796	0.112534	0.605842
											0.2735	751.908	45.0922	706.816	90.1845	797	0.113155	0.60718
											0.2728	752.603	45.3965	707.207	90.793	798	0.113776	0.608517
											0.2721	753.299	45.7014	707.597	91.4029	799	0.114397	0.609853
											0.2715	753.993	46.007	707.986	92.014	800	0.115018	0.611188
											0.2708	754.687	46.3133	708.373	92.6266	801	0.115639	0.612522
											0.2695	755.38	46.6202	708.76	93.2404	802	0.11626	0.613855
											0.2682	756.072	46.9278	709.144	93.8556	803	0.116881	0.615187
											0.2669	756.764	47.2361	709.528	94.4721	804	0.117503	0.616518
											0.2662	757.455	47.545	709.91	95.09	805	0.118124	0.617848
											0.2656	758.145	47.8546	710.291	95.7092	806	0.118746	0.619178
											0.2643	758.835	48.1648	710.67	96.3297	807	0.119368	0.620506
											0.2636	759.524	48.4757	711.049	96.9515	808	0.119989	0.621833
											0.263	760.213	48.7873	711.425	97.5747	809	0.120611	0.62316
											0.2617	760.9	49.0996	711.801	98.1991	810	0.121234	0.624485
											0.2604	761.588	49.4125	712.175	98.8249	811	0.121856	0.62581
											0.2598	762.274	49.726	712.548	99.4521	812	0.122478	0.627133
											0.2592	762.96	50.0403	712.919	100.081	813	0.1231	0.628456
											0.2579	763.645	50.3552	713.29	100.71	814	0.123723	0.629778
											0.2567	764.329	50.6707	713.659	101.341	815	0.124345	0.631098
											0.2554	765.013	50.9869	714.026	101.974	816	0.124968	0.632418
											0.2548	765.696	51.3038	714.392	102.608	817	0.125591	0.635055
											0.2548	766.379	51.6213	714.757	103.243	818	0.126213	0.635055
											0.2548	767.061	51.9395	715.121	103.879	819	0.126836	0.635055
											0.2542	767.742	52.2583	715.483	104.517	820	0.127459	0.637687
											0.2536	768.422	52.5778	715.844	105.156	821	0.128082	0.639659
											0.2536	769.102	52.898	716.204	105.796	822	0.128706	0.639659
											0.2529	769.781	53.2188	716.562	106.438	823	0.129329	0.641629
											0.2523	770.46	53.5403	716.919	107.081	824	0.129952	0.642941
											0.2517	771.138	53.8624	717.275	107.725	825	0.130576	0.644252
											0.2505	771.815	54.1852	717.63	108.37	826	0.131199	0.645562
											0.2493	772.491	54.5086	717.983	109.017	827	0.131823	0.646871
											0.2481	773.167	54.8327	718.335	109.665	828	0.132446	0.648179
											0.2475	773.843	55.1575	718.685	110.315	829	0.13307	0.649486
											0.2469	774.517	55.4829	719.034	110.966	830	0.133694	0.650792
											0.2457	775.191	55.8089	719.382	111.618	831	0.134317	0.652097
											0.2445	775.864	56.1356	719.729	112.271	832	0.134941	0.653401
											0.2433	776.537	56.463	720.074	112.926	833	0.135565	0.654704
											0.2421	777.209	56.791	720.418	113.582	834	0.136189	0.656006
											0.241	777.88	57.1196	720.761	114.239	835	0.136813	0.657306
											0.2398	778.551	57.4489	721.102	114.898	836	0.137438	0.658606
											0.2392	779.221	57.7789	721.442	115.558	837	0.138062	0.660554
											0.2392	779.891	58.1095	721.781	116.219	838	0.138686	0.660554
											0.2387	780.559	58.4407	722.119	116.881	839	0.13931	0.6625
											0.2381	781.227	58.7726	722.455	117.545	840	0.139935	0.663796
											0.2375	781.895	59.1052	722.79	118.21	841	0.140559	0.665091
											0.2364	782.562	59.4384	723.123	118.877	842	0.141184	0.666385
											0.2352	783.228	59.7722	723.456	119.544	843	0.141808	0.667677
											0.2347	783.893	60.1067	723.787	120.213	844	0.142433	0.669615
											0.2347	784.558	60.4418	724.116	120.884	845	0.143058	0.669615
											0.2341	785.222	60.7776	724.445	121.555	846	0.143682	0.67155
											0.233	785.886	61.114	724.772	122.228	847	0.144307	0.672838
											0.2318	786.549	61.4511	725.098	122.902	848	0.144932	0.674126
											0.2307	787.211	61.7888	725.422	123.578	849	0.145557	0.675413
											0.2302	787.873	62.1271	725.746	124.254	850	0.146181	0.676698
											0.2296	788.534	62.4661	726.068	124.932	851	0.146806	0.677983
											0.2291	789.194	62.8057	726.389	125.611	852	0.147431	0.679907
											0.2291	789.854	63.146	726.708	126.292	853	0.148056	0.679907
											0.2285	790.513	63.4869	727.026	126.974	854	0.148681	0.68183
											0.2274	791.172	63.8285	727.343	127.657	855	0.149306	0.68311
											0.2269	791.829	64.1707	727.659	128.341	856	0.149932	0.68439
											0.2263	792.486	64.5135	727.973	129.027	857	0.150557	0.685668
											0.2252	793.143	64.857	728.286	129.714	858	0.151182	0.686945
											0.2242	793.799	65.2011	728.598	130.402	859	0.151807	0.688221
											0.2231	794.454	65.5458	728.908	131.092	860	0.152432	0.689496
											0.222	795.109	65.8912	729.218	131.782	861	0.153057	0.69077
											0.221	795.763	66.2373	729.525	132.475	862	0.153683	0.692043
											0.2199	796.416	66.5839	729.832	133.168	863	0.154308	0.693315
											0.2194	797.069	66.9312	730.138	133.862	864	0.154933	0.694586
											0.2188	797.721	67.2791	730.442	134.558	865	0.155559	0.695855
											0.2178	798.372	67.6277	730.745	135.255	866	0.156184	0.697124
											0.2167	799.023	67.9769	731.046	135.954	867	0.156809	0.698392
											0.2162	799.673	68.3267	731.347	136.653	868	0.157435	0.699658
											0.2157	800.323	68.6772	731.646	137.354	869	0.15806	0.700923
											0.2152	800.972	69.0283	731.943	138.057	870	0.158686	0.70282
											0.2152	801.62	69.38	732.24	138.76	871	0.159311	0.70282
											0.2147	802.268	69.7324	732.535	139.465	872	0.159937	0.704713
											0.2137	802.915	70.0853	732.829	140.171	873	0.160562	0.705974
											0.2126	803.561	70.439	733.122	140.878	874	0.161188	0.707234
											0.2116	804.207	70.7932	733.414	141.586	875	0.161813	0.708493
											0.2111	804.852	71.1481	733.704	142.296	876	0.162439	0.709751
											0.2106	805.496	71.5036	733.993	143.007	877	0.163064	0.711008
											0.2101	806.14	71.8597	734.281	143.719	878	0.16369	0.712264
											0.2096	806.784	72.2165	734.567	144.433	879	0.164315	0.713518
											0.2091	807.426	72.5739	734.852	145.148	880	0.164941	0.716024
											0.2091	808.068	72.9319	735.136	145.864	881	0.165566	0.716024
											0.2091	808.709	73.2905	735.419	146.581	882	0.166192	0.716024
											0.2086	809.35	73.6498	735.7	147.3	883	0.166817	0.718526
											0.2076	809.99	74.0097	735.981	148.019	884	0.167443	0.719775
											0.2071	810.63	74.3702	736.26	148.74	885	0.168068	0.721023
											0.2066	811.269	74.7313	736.537	149.463	886	0.168694	0.72227
											0.2056	811.907	75.0931	736.814	150.186	887	0.169319	0.723515
											0.2051	812.545	75.4554	737.089	150.911	888	0.169945	0.72476
											0.2046	813.182	75.8185	737.363	151.637	889	0.17057	0.726004
											0.2037	813.818	76.1821	737.636	152.364	890	0.171196	0.727246
											0.2032	814.454	76.5463	737.907	153.093	891	0.171821	0.730967
											0.2032	815.089	76.9112	738.178	153.822	892	0.172447	0.730967
											0.2032	815.723	77.2767	738.447	154.553	893	0.173072	0.730967
											0.2032	816.357	77.6428	738.714	155.286	894	0.173697	0.730967
											0.2032	816.991	78.0095	738.981	156.019	895	0.174323	0.730967
											0.2027	817.623	78.3768	739.246	156.754	896	0.174948	0.734678
											0.2017	818.255	78.7448	739.51	157.49	897	0.175574	0.735913
											0.2008	818.887	79.1134	739.773	158.227	898	0.176199	0.737146
											0.1998	819.517	79.4825	740.035	158.965	899	0.176824	0.738379
											0.1989	820.148	79.8524	740.295	159.705	900	0.17745	0.73961
											0.1979	820.777	80.2228	740.554	160.446	901	0.178075	0.74084
											0.197	821.406	80.5938	740.812	161.188	902	0.1787	0.742069
											0.196	822.035	80.9655	741.069	161.931	903	0.179325	0.743297
											0.1951	822.662	81.3377	741.325	162.675	904	0.179951	0.744524
											0.1942	823.289	81.7106	741.579	163.421	905	0.180576	0.74575
											0.1937	823.916	82.0841	741.832	164.168	906	0.181201	0.746975
											0.1932	824.542	82.4582	742.084	164.916	907	0.181826	0.748198
											0.1923	825.167	82.8329	742.334	165.666	908	0.182451	0.749421
											0.1919	825.792	83.2082	742.584	166.416	909	0.183076	0.750642
											0.1914	826.416	83.5841	742.832	167.168	910	0.183701	0.751862
											0.191	827.039	83.9607	743.079	167.921	911	0.184326	0.753081
											0.1905	827.662	84.3378	743.324	168.676	912	0.184951	0.754299
											0.19	828.284	84.7156	743.569	169.431	913	0.185576	0.756124
											0.19	828.906	85.094	743.812	170.188	914	0.186201	0.756124
											0.1896	829.527	85.4729	744.054	170.946	915	0.186826	0.757946
											0.1887	830.147	85.8525	744.295	171.705	916	0.187451	0.759159
											0.1878	830.767	86.2327	744.535	172.465	917	0.188076	0.760371
											0.1873	831.387	86.6135	744.773	173.227	918	0.1887	0.761583
											0.1869	832.005	86.9949	745.01	173.99	919	0.189325	0.762792
											0.186	832.623	87.3769	745.246	174.754	920	0.18995	0.764001
											0.1856	833.241	87.7595	745.481	175.519	921	0.190574	0.765812
											0.1856	833.857	88.1427	745.715	176.285	922	0.191199	0.765812
											0.1851	834.473	88.5265	745.947	177.053	923	0.191823	0.767621
											0.1842	835.089	88.9109	746.178	177.822	924	0.192448	0.768825
											0.1834	835.704	89.2959	746.408	178.592	925	0.193072	0.770028
											0.1829	836.318	89.6815	746.637	179.363	926	0.193697	0.77123
											0.1825	836.932	90.0678	746.864	180.136	927	0.194321	0.772431
											0.1821	837.545	90.4546	747.091	180.909	928	0.194945	0.773631
											0.1816	838.158	90.842	747.316	181.684	929	0.195569	0.774829
											0.1808	838.77	91.23	747.54	182.46	930	0.196194	0.776027
											0.1799	839.381	91.6186	747.763	183.237	931	0.196818	0.777223
											0.1795	839.992	92.0078	747.984	184.016	932	0.197442	0.778418
											0.1791	840.602	92.3976	748.205	184.795	933	0.198066	0.779612
											0.1782	841.212	92.788	748.424	185.576	934	0.19869	0.780805
											0.1774	841.821	93.179	748.642	186.358	935	0.199313	0.781997
											0.1769	842.429	93.5706	748.859	187.141	936	0.199937	0.783782
											0.1769	843.037	93.9628	749.074	187.926	937	0.200561	0.783782
											0.1765	843.644	94.3556	749.289	188.711	938	0.201185	0.785565
											0.1761	844.251	94.749	749.502	189.498	939	0.201808	0.787345
											0.1761	844.857	95.1429	749.714	190.286	940	0.202432	0.787345
											0.1757	845.462	95.5375	749.925	191.075	941	0.203055	0.789123
											0.1753	846.067	95.9327	750.135	191.865	942	0.203679	0.790898
											0.1753	846.672	96.3284	750.343	192.657	943	0.204302	0.790898
											0.1749	847.275	96.7247	750.551	193.449	944	0.204925	0.792671
											0.1744	847.878	97.1217	750.757	194.243	945	0.205548	0.794441
											0.1744	848.481	97.5192	750.962	195.038	946	0.206172	0.794441
											0.174	849.083	97.9173	751.165	195.835	947	0.206795	0.796208
											0.1736	849.684	98.316	751.368	196.632	948	0.207418	0.799148
											0.1736	850.285	98.7153	751.569	197.431	949	0.208041	0.799148
											0.1736	850.885	99.1151	751.77	198.23	950	0.208663	0.799148
											0.1736	851.484	99.5156	751.969	199.031	951	0.209286	0.799148
											0.1732	852.083	99.9166	752.167	199.833	952	0.209909	0.80208
											0.1724	852.682	100.318	752.364	200.636	953	0.210531	0.803251
											0.172	853.28	100.72	752.559	201.441	954	0.211154	0.804421
											0.1716	853.877	101.123	752.754	202.246	955	0.211776	0.80559
											0.1711	854.473	101.527	752.947	203.053	956	0.212399	0.807341
											0.1711	855.069	101.931	753.139	203.861	957	0.213021	0.807341
											0.1707	855.665	102.335	753.33	204.67	958	0.213643	0.809089
											0.1699	856.26	102.74	753.519	205.481	959	0.214265	0.810253
											0.1691	856.854	103.146	753.708	206.292	960	0.214887	0.811416
											0.1687	857.448	103.552	753.895	207.105	961	0.215509	0.813158
											0.1687	858.041	103.959	754.082	207.918	962	0.216131	0.813158
											0.1683	858.633	104.367	754.267	208.733	963	0.216753	0.814898
											0.1675	859.225	104.775	754.451	209.549	964	0.217375	0.816056
											0.1667	859.817	105.183	754.634	210.366	965	0.217996	0.817213
											0.1659	860.408	105.592	754.815	211.185	966	0.218618	0.818369
											0.1652	860.998	106.002	754.996	212.004	967	0.219239	0.819524
											0.1648	861.588	106.412	755.175	212.825	968	0.219861	0.820678
											0.1644	862.177	106.823	755.353	213.647	969	0.220482	0.82183
											0.1636	862.765	107.235	755.53	214.47	970	0.221103	0.822982
											0.1632	863.353	107.647	755.706	215.294	971	0.221724	0.824132
											0.1628	863.94	108.06	755.881	216.119	972	0.222345	0.825281
											0.162	864.527	108.473	756.054	216.946	973	0.222966	0.826429
											0.1605	865.113	108.887	756.227	217.773	974	0.223586	0.827576
											0.1597	865.699	109.301	756.398	218.602	975	0.224207	0.828721
											0.1594	866.284	109.716	756.568	219.432	976	0.224828	0.830437
											0.1594	866.869	110.131	756.737	220.263	977	0.225448	0.830437
											0.159	867.453	110.547	756.905	221.095	978	0.226068	0.832151
											0.1586	868.036	110.964	757.072	221.928	979	0.226689	0.833292
											0.1579	868.619	111.381	757.237	222.763	980	0.227309	0.834432
											0.1571	869.201	111.799	757.402	223.598	981	0.227929	0.836139
											0.1571	869.783	112.217	757.565	224.435	982	0.228549	0.836139
											0.1567	870.364	112.636	757.727	225.273	983	0.229169	0.837844
											0.1549	870.944	113.056	757.888	226.112	984	0.229788	0.839546
											0.1549	871.524	113.476	758.048	226.952	985	0.230408	0.839546
											0.1541	872.103	113.897	758.207	227.793	986	0.231028	0.841246
											0.1534	872.682	114.318	758.364	228.636	987	0.231647	0.842943
											0.1534	873.26	114.74	758.521	229.479	988	0.232266	0.842943
											0.1531	873.838	115.162	758.676	230.324	989	0.232885	0.844638
											0.1523	874.415	115.585	758.831	231.169	990	0.233504	0.845766
											0.152	874.992	116.008	758.984	232.016	991	0.234123	0.847456
											0.152	875.568	116.432	759.136	232.864	992	0.234742	0.847456
											0.1516	876.143	116.857	759.287	233.713	993	0.235361	0.849143
											0.1512	876.718	117.282	759.436	234.564	994	0.23598	0.850828
											0.1512	877.292	117.708	759.585	235.415	995	0.236598	0.850828
											0.1509	877.866	118.134	759.732	236.268	996	0.237217	0.852511
											0.1502	878.439	118.561	759.879	237.121	997	0.237835	0.853631
											0.1495	879.012	118.988	760.024	237.976	998	0.238453	0.85475
											0.1487	879.584	119.416	760.168	238.832	999	0.239071	0.855868
											0.1484	880.156	119.844	760.311	239.689	1000	0.239689	0.856984
											0.148	880.727	120.273	760.453	240.547	1001	0.240307	0.8581
											0.1473	881.297	120.703	760.594	241.406	1002	0.240924	0.859214
											0.1466	881.867	121.133	760.733	242.267	1003	0.241542	0.860327
											0.1452	882.436	121.564	760.872	243.128	1004	0.242159	0.861439
											0.1445	883.005	121.995	761.009	243.991	1005	0.242777	0.86255
											0.1439	883.573	122.427	761.146	244.854	1006	0.243394	0.86366
											0.1432	884.141	122.859	761.281	245.719	1007	0.244011	0.864768
											0.1425	884.708	123.292	761.415	246.585	1008	0.244628	0.865876
											0.1418	885.274	123.726	761.548	247.452	1009	0.245245	0.866982
											0.1411	885.84	124.16	761.68	248.32	1010	0.245861	0.868087
											0.1408	886.405	124.595	761.811	249.189	1011	0.246478	0.869191
											0.1405	886.97	125.03	761.941	250.059	1012	0.247094	0.870294
											0.1401	887.535	125.465	762.069	250.931	1013	0.247711	0.871395
											0.1398	888.098	125.902	762.197	251.803	1014	0.248327	0.872496
											0.1391	888.662	126.338	762.323	252.677	1015	0.248943	0.873595
											0.1385	889.224	126.776	762.448	253.552	1016	0.249559	0.874693
											0.1378	889.786	127.214	762.573	254.427	1017	0.250174	0.87579
											0.1375	890.348	127.652	762.696	255.304	1018	0.25079	0.876886
											0.1372	890.909	128.091	762.818	256.182	1019	0.251406	0.877981
											0.1359	891.469	128.531	762.939	257.061	1020	0.252021	0.879074
											0.1352	892.029	128.971	763.059	257.941	1021	0.252636	0.880167
											0.1349	892.589	129.411	763.177	258.823	1022	0.253251	0.881258
											0.1346	893.147	129.853	763.295	259.705	1023	0.253866	0.882348
											0.1333	893.706	130.294	763.412	260.588	1024	0.254481	0.883437
											0.1326	894.263	130.737	763.527	261.473	1025	0.255096	0.884525
											0.1314	894.821	131.179	763.641	262.359	1026	0.25571	0.885612
											0.1307	895.377	131.623	763.755	263.245	1027	0.256325	0.886697
											0.1301	895.933	132.067	763.867	264.133	1028	0.256939	0.887781
											0.1295	896.489	132.511	763.978	265.022	1029	0.257553	0.888865
											0.1289	897.044	132.956	764.088	265.912	1030	0.258167	0.889947
											0.1286	897.599	133.401	764.197	266.803	1031	0.258781	0.891028
											0.128	898.152	133.848	764.305	267.695	1032	0.259394	0.892107
											0.1267	898.706	134.294	764.412	268.588	1033	0.260008	0.894263
											0.1267	899.259	134.741	764.517	269.483	1034	0.260621	0.894263
											0.1267	899.811	135.189	764.622	270.378	1035	0.261235	0.894263
											0.1264	900.363	135.637	764.726	271.274	1036	0.261848	0.896415
											0.1258	900.914	136.086	764.828	272.172	1037	0.262461	0.897489
											0.1252	901.465	136.535	764.93	273.07	1038	0.263074	0.898562
											0.1243	902.015	136.985	765.03	273.97	1039	0.263686	0.899633
											0.124	902.565	137.435	765.129	274.871	1040	0.264299	0.900704
											0.1237	903.114	137.886	765.228	275.772	1041	0.264911	0.901773
											0.1234	903.662	138.338	765.325	276.675	1042	0.265523	0.902842
											0.1231	904.21	138.79	765.421	277.579	1043	0.266135	0.904442
											0.1231	904.758	139.242	765.516	278.484	1044	0.266747	0.904442
											0.1228	905.305	139.695	765.61	279.39	1045	0.267359	0.90604
											0.1225	905.851	140.149	765.703	280.297	1046	0.267971	0.907104
											0.1222	906.397	140.603	765.795	281.205	1047	0.268582	0.908166
											0.1216	906.943	141.057	765.885	282.115	1048	0.269193	0.909228
											0.1214	907.488	141.512	765.975	283.025	1049	0.269805	0.910288
											0.1211	908.032	141.968	766.064	283.936	1050	0.270416	0.911347
											0.1205	908.576	142.424	766.151	284.849	1051	0.271026	0.912405
											0.1199	909.119	142.881	766.238	285.762	1052	0.271637	0.913462
											0.1193	909.662	143.338	766.323	286.677	1053	0.272248	0.914518
											0.1187	910.204	143.796	766.408	287.592	1054	0.272858	0.915572
											0.1182	910.746	144.254	766.491	288.509	1055	0.273468	0.916626
											0.1179	911.287	144.713	766.573	289.427	1056	0.274078	0.917678
											0.1176	911.827	145.173	766.655	290.345	1057	0.274688	0.918729
											0.1173	912.367	145.633	766.735	291.265	1058	0.275298	0.919779
											0.117	912.907	146.093	766.814	292.186	1059	0.275907	0.920828
											0.1168	913.446	146.554	766.892	293.108	1060	0.276517	0.9224
											0.1168	913.985	147.015	766.969	294.031	1061	0.277126	0.9224
											0.1165	914.523	147.477	767.045	294.955	1062	0.277735	0.923968
											0.1162	915.06	147.94	767.12	295.88	1063	0.278344	0.925013
											0.1159	915.597	148.403	767.194	296.806	1064	0.278953	0.926056
											0.1153	916.134	148.866	767.267	297.733	1065	0.279561	0.927098
											0.1148	916.67	149.33	767.339	298.661	1066	0.28017	0.928139
											0.114	917.205	149.795	767.41	299.59	1067	0.280778	0.930218
											0.114	917.74	150.26	767.48	300.52	1068	0.281386	0.930218
											0.114	918.274	150.726	767.548	301.452	1069	0.281994	0.930218
											0.1129	918.808	151.192	767.616	302.384	1070	0.282602	0.932292
											0.1126	919.341	151.659	767.683	303.317	1071	0.283209	0.933327
											0.1118	919.874	152.126	767.748	304.252	1072	0.283817	0.934362
											0.1112	920.406	152.594	767.813	305.187	1073	0.284424	0.935395
											0.111	920.938	153.062	767.877	306.123	1074	0.285031	0.936427
											0.1104	921.47	153.53	767.939	307.061	1075	0.285638	0.937457
											0.1093	922	154	768.001	307.999	1076	0.286245	0.938487
											0.1088	922.531	154.469	768.061	308.939	1077	0.286851	0.939516
											0.1085	923.06	154.94	768.121	309.879	1078	0.287458	0.940543
											0.108	923.589	155.411	768.179	310.821	1079	0.288064	0.94157
											0.1077	924.118	155.882	768.236	311.764	1080	0.28867	0.942595
											0.1075	924.646	156.354	768.293	312.707	1081	0.289276	0.943619
											0.1072	925.174	156.826	768.348	313.652	1082	0.289882	0.944642
											0.1064	925.701	157.299	768.402	314.598	1083	0.290487	0.945664
											0.1059	926.228	157.772	768.456	315.544	1084	0.291092	0.947195
											0.1059	926.754	158.246	768.508	316.492	1085	0.291698	0.947195
											0.1057	927.28	158.72	768.559	317.441	1086	0.292303	0.948723
											0.1034	927.805	159.195	768.61	318.39	1087	0.292907	0.94974

## Sheet: Search Summary
	ProteinPilot™ Software Report
	Template Version	1.00 light report					Search Properties
	Summary of Identification Yields						General
	Data Level	FDR Type	FDR	ID Yield			Group filename	240418-SP0085-5-Solanum-lycopersicum.group
Identification Yield at FDR Threshold	Protein	Local	0.01	108			Start date	2024-05-01 02:17:38
	Protein		0.05	108			Start time	2024-05-01 02:17:38
	Protein		0.1	108			User name	proteomics-PC\proteomics
	Protein	Global	0.01	111
	Protein		0.05	117			Search Input
	Protein		0.1	117			Number of spectra in search	7533
	Distinct peptide	Local	0.01	359			Number of input files	1
	Distinct peptide		0.05	377
	Distinct peptide		0.1	386			Search Method
	Distinct peptide	Global	0.01	402			Sample Type	Identification
	Distinct peptide		0.05	451			Cysteine Alkylation	Iodoacetamide
	Distinct peptide		0.1	508			Digestion	Trypsin
	Spectral	Local	0.01	523			Special Factors	Urea denaturation
	Spectral		0.05	571			Instrument	TripleTOF 5600
	Spectral		0.1	590			Species
	Spectral	Global	0.01	611			Search Effort	Thorough
	Spectral		0.05	693			ID Focus	Biological modifications
	Spectral		0.1	775			FDR Analysis	Yes
							Quantitation
Corresponding Confidence in ProteinPilot™ Software	Protein	Local	0.01	0.770913			Background Correction	No
	Protein		0.05	0.770913			Bias Correction	Yes
	Protein		0.1	0.770913			Channel to use as denominator in ratios
	Protein	Global	0.01	0.601893			Modified Data Dictionary or Parameter Translation	No
	Protein		0.05	0.148862
	Protein		0.1	0.148862			Database Searched
	Distinct peptide	Local	0.01	0.9833			Database filename	C:\AB SCIEX\ProteinPilot Data\SearchDatabases\uniprotkb_organism_id_4081 (Solanum lycopersicum)_2024_04_28.fasta
	Distinct peptide		0.05	0.9216			Number of Proteins in Database	36950
	Distinct peptide		0.1	0.8487			Number of proteins searched	73900
	Distinct peptide	Global	0.01	0.6441
	Distinct peptide		0.05	0.3638			Hardware and Software Environment
	Distinct peptide		0.1	0.2908			RAM (MB)	196608
	Spectral	Local	0.01	0.9941			Computer name	PROTEOMICS-PC
	Spectral		0.05	0.9559			Number of cores in computer	32
	Spectral		0.1	0.8577			Number of threads (double cores if hyperthreading on)	64
	Spectral	Global	0.01	0.7645			Number of cores licensed to use	16
	Spectral		0.05	0.3553			Operating system	Windows 7 Professional Service Pack 1 (6.1.7601)
	Spectral		0.1	0.2894			ProteinPilot Software Version	5.0.1.0, 4895
							Paragon Algorithm Version	5.0.1.0, 4874

## Sheet: Advanced Metadata
	Advanced Metadata
	Parameters - Search Dimension Factors
	Number of segments the input data are broken into	2
	Number of searches per segment (2 for Thorough, 1 for Rapid)	2
	Number of apparent sub-searches in group file	4
	Do reversed search	TRUE
	Do separate searches for each plex in MS1 quantitation	FALSE
	Maximum number of hypotheses to keep per spectrum	15
	Parameters - Identification
	MS1 initial mass error tolerance type	dalton
	MS1 initial mass error tolerance value	0.05
	MS2 initial mass error tolerance type	dalton
	MS2 initial mass error tolerance value	0.1
	MS1 final mass error standard deviation type	dalton
	MS1 final mass error standard deviation value	0.0011
	MS2 final mass error standard deviation type	dalton
	MS2 final mass error standard deviation value	0.01
	Use multi-precursor search function	TRUE
	Maximum number of different precursor masses to try to match to in the Fraglet stage when doing multi-precursor search	5
	Maximum dynamic range gap of secondary precursors vs primary precursor in the Fraglet stage when doing multi-precursor search	10
	Maximum number of different precursor masses to try to match to in the Taglet stage when doing multi-precursor search	1
	Maximum dynamic range gap of secondary precursors vs primary precursor in the Taglet stage when doing multi-precursor search	3
	First charge state to consider when precursor z is not determined	2
	Probability of first charge state to consider when precursor z is not determined	1
	Second charge state to consider when precursor z is not determined	3
	Probability of second charge state to consider when precursor z is not determined	1
	Third charge state to consider when precursor z is not determined	4
	Probability of third charge state to consider when precursor z is not determined	1
	Fourth charge state to consider when precursor z is not determined
	Probability of fourth charge state to consider when precursor z is not determined
	Parameters - Protein Grouping
	Use Bayesian protein confidence calculation	TRUE
	Use peptide FDR analysis to recalibrate peptide confidences	TRUE
	In mid-Pro Group, minimum Intersection ProtScore to be in Same Group	4
	In mid-Pro Group, minimum Unused ProtScore to keep a Group	0.1
	In mid-Pro Group, keep competitor proteins with ProtScore units from winner	6
	In final Pro Group, minimum Intersection ProtScore to be in same group	1.3
	In final Pro Group, minimum Unused ProtScore to keep a group	0.0458
	In final Pro Group, keep competitor proteins with ProtScore units from winner	2
	Parameters - Quantitation
	Do isobaric quant background correction algorithm	FALSE
	Normalize the central tendency of protein ratios to be unity	TRUE
	Compute protein-level ratios from the median of peptide ratios	TRUE
	Quant threshold setting no longer used	-1
	Use measures for quantitation if signal to noise is greater than	9
	Maximum number of labels allowed on a peptide for it to be used for quantitation	35
	Include extreme ratios in the protein ratio calculation if the fraction of peptides from a protein having extreme ratios is greater than	0
	Exclude quantitation data if identification confidence does not pass a threshold value	TRUE
	Exclude quantitation data if a minimum intensity is not passed	TRUE
	Exclude quantitation data based on discordant peptide logic	TRUE
	Exclude quantitation data using sharing logic	TRUE
	Minimum protein confidence to consider a protein confident and capable of excluding spectra as shared	1.3
	Minimum peptide percent confidence from a confident protein to consider a spectrum shared	15
	Minimum peptide confidence to be used for quantitation	15
	Consider a peptide discordant if joint feature probability less than	0.3
	Parameters - Non-Functional
	Show results only for distinct peptides, suppressing redundancy	FALSE
	Do not store MS1 level data	FALSE
	Statistics - Processing Times
	Start time - Search	2024-05-01 02:17:38
	End time - Search	2024-05-01 03:26:53
	Start time - Identification algorithm stages	2024-05-01 03:21:55
	End time - Identification algorithm stages	2024-05-01 03:26:41
	Start time - Signal processing stage	2024-05-01 02:17:44
	End time - Signal processing stage	2024-05-01 03:21:55
	Start time - Waiting stage	2024-05-01 03:21:55
	End time - Waiting stage	2024-05-01 03:21:55
	Start time - Fraglet Algorithm search stage	2024-05-01 03:21:58
	End time - Fraglet Algorithm search stage	2024-05-01 03:22:50
	Start time - Mid-Pro Group Algorithm stage	2024-05-01 03:22:50
	End time - Mid-Pro Group Algorithm stage	2024-05-01 03:23:10
	Start time - Taglet Algorithm search stage	2024-05-01 03:23:10
	End time - Taglet Algorithm search stage	2024-05-01 03:25:55
	Start time - Final Pro Group Algorithm stage	2024-05-01 03:25:55
	End time - Final Pro Group Algorithm stage	2024-05-01 03:26:41
	Start time - FDR analysis stage	2024-05-01 03:26:46
	End time - FDR analysis stage	2024-05-01 03:26:53
	Clock time duration - Full search (min)	69.2443
	Clock time duration - Identification algorithm stages (min)	4.77422
	Clock time duration - Signal processing stage (min)	64.1815
	Clock time duration - Waiting stage (min)	0.000516667
	Clock time duration - Fraglet Algorithm stage (min)	0.865883
	Clock time duration - Mid-Pro Group Algorithm stage (min)	0.339833
	Clock time duration - Taglet Algorithm stage (min)	2.75233
	Clock time duration - Pro Group Algorithm stage (min)	0.76275
	Clock time duration - FDR Analysis (min)	0.118217
	Clock time not accounted for in measured stages	0.223233
	CPU time duration - Signal Processing stage (min)
	CPU time duration - Fraglet Algorithm stage (min)	1.08567
	CPU time duration - Mid-Pro Group Algorithm stage (min)	4.27733
	CPU time duration - Taglet Algorithm stage (min)	4.83645
	CPU time duration - Pro Group Algorithm stage (min)	6.30052
	Percent of clock time - Identification Algorithm stages	0.0689475
	Percent of clock time - Signal Processing stage	0.926885
	Percent of clock time - Waiting stage	7.46151e-06
	Percent of clock time - Fraglet Algorithm stage	0.0125048
	Percent of clock time - Mid-Pro Group Algorithm stage	0.00490775
	Percent of clock time - Taglet Algorithm stage	0.0397482
	Percent of clock time - Pro Group Algorithm stage	0.0110154
	Percent of clock time - FDR Analysis	0.00170724
	Statistics - Processing Rates
	Clock time rate (sec/spect) - Full Search	0.551527
	Clock time rate (sec/spect) - Identification Algorithm stages	0.0380264
	Clock time rate (sec/spect) - Signal processing stage	0.511203
	Clock time rate (sec/spect) - Waiting stage	4.11523e-06
	Clock time rate (sec/spect) - Fraglet Algorithm stage	0.00689672
	Clock time rate (sec/spect) - Mid-Pro Group Algorithm stage	0.00270676
	Clock time rate (sec/spect) - Taglet Algorithm stage	0.0219222
	Clock time rate (sec/spect) - Pro Group Algorithm stage	0.00607527
	Clock time rate (sec/spect) - FDR Analysis	0.00094159
	CPU time rate (sec/spect) - Signal processing stage
	CPU time rate (sec/spect) - Fraglet Algorithm stage	0.00864729
	CPU time rate (sec/spect) - Mid-Pro Group Algorithm stage	0.0340688
	CPU time rate (sec/spect) - Taglet Algorithm stage	0.0385221
	CPU time rate (sec/spect) - Pro Group Algorithm stage	0.0501833
	Clock time rate (sec/spect/DB protein) - Full search	7.46316e-06
	Clock time rate (sec/spect/DB protein) - Identification algorithm stages	5.14566e-07
	Clock time rate (sec/spect/DB protein) - Signal processing stage	6.91749e-06
	Clock time rate (sec/spect/DB protein) - Waiting stage	5.56864e-11
	Clock time rate (sec/spect/DB protein) - Fraglet Algorithm stage	9.3325e-08
	Clock time rate (sec/spect/DB protein) - Mid-Pro Group Algorithm stage	3.66273e-08
	Clock time rate (sec/spect/DB protein) - Taglet Algorithm stage	2.96647e-07
	Clock time rate (sec/spect/DB protein) - Pro Group Algorithm stage	8.22093e-08
	Clock time rate (sec/spect/DB protein) - FDR Analysis	1.27414e-08
	CPU time rate (sec/spect/DB protein) - Signal processing stage
	CPU time rate (sec/spect/DB protein) - Fraglet Algorithm stage	1.17013e-07
	CPU time rate (sec/spect/DB protein) - Mid-Pro Group Algorithm stage	4.61012e-07
	CPU time rate (sec/spect/DB protein) - Taglet Algorithm stage	5.21273e-07
	CPU time rate (sec/spect/DB protein) - Pro Group Algorithm stage	6.79071e-07
	Statistics - Extent of Distribution
	Distribution factor - CPU vs. clock time - Fraglet Algorithm stage	1.25383
	Distribution factor - CPU vs. clock time - Mid-Pro Group Algorithm stage	12.5866
	Distribution factor - CPU vs. clock time - Taglet Algorithm stage	1.75722
	Distribution factor - CPU vs. clock time - Pro Group Algorithm stage	8.26026
	Ratio of distribution factor to number of search segments - Fraglet Algorithm stage	0.626913
	Ratio of distribution factor to number of search segments - Mid-Pro Group Algorithm stage	6.29328
	Ratio of distribution factor to number of search segments - Taglet Algorithm stage	0.878609
	Ratio of distribution factor to number of search segments - Pro Group Algorithm stage	4.13013
	Ratio of distribution factor to number of licensed cores - Fraglet Algorithm stage	0.0783641
	Ratio of distribution factor to number of licensed cores - Mid-Pro Group Algorithm stage	0.78666
	Ratio of distribution factor to number of licensed cores - Taglet Algorithm stage	0.109826
	Ratio of distribution factor to number of licensed cores - Pro Group Algorithm stage	0.516267
	Statistics - Search Segmentation
	Average number of spectra per segment	3766.5
	Standard deviation of number of spectra per segment	5.19615
	Maximum number of spectra per segment	3771
	Minimum number of spectra per segment	3762

## Sheet: Speed and Distribution Analysis
		Duration				Clock Rates			CPU Rates			Extent of Search Distribution
	Processing Stage	Clock Time (min)	Percent	CPU Time (min)		Sec/Spectrum	Sec/Spectrum per DB Protein		Sec/Spectrum	Sec/Spectrum per DB Protein		Fundamental Distribution Factor (CPU/Clock Time)	Ratio of Distribution Factor to # Segments	Ratio of Distribution Factor to # of Licensed Cores
	Signal Processing	64.1815	0.926885			0.511203	6.91749e-06
	Waiting	0.000516667	7.46151e-06			4.11523e-06	5.56864e-11
	Fraglet Algorithm	0.865883	0.0125048	1.08567		0.00689672	9.3325e-08		0.00864729	1.17013e-07		1.25383	0.626913	0.0783641
	Mid-Pro Group Algorithm	0.339833	0.00490775	4.27733		0.00270676	3.66273e-08		0.0340688	4.61012e-07		12.5866	6.29328	0.78666
	Taglet Algorithm	2.75233	0.0397482	4.83645		0.0219222	2.96647e-07		0.0385221	5.21273e-07		1.75722	0.878609	0.109826
	Final Pro Group Algorithm	0.76275	0.0110154	6.30052		0.00607527	8.22093e-08		0.0501833	6.79071e-07		8.26026	4.13013	0.516267
	FDR Analysis	0.118217	0.00170724			0.00094159	1.27414e-08
	Full Search	69.2443	0.996776			0.551527	7.46316e-06
	Time not accounted for	0.223233

## Sheet: Single Results Table
	Single Table Summary of All Results
	Data Level	FDR Type	FDR	ID Yield			Template Version
Identification Yield at FDR Threshold	Protein	Local	0.01	108
	Protein		0.05	108			2.01
	Protein		0.1	108
	Protein	Global	0.01	111
	Protein		0.05	117
	Protein		0.1	117
	Distinct peptide	Local	0.01	359
	Distinct peptide		0.05	377
	Distinct peptide		0.1	386
	Distinct peptide	Global	0.01	402
	Distinct peptide		0.05	451
	Distinct peptide		0.1	508
	Spectral	Local	0.01	523
	Spectral		0.05	571
	Spectral		0.1	590
	Spectral	Global	0.01	611
	Spectral		0.05	693
	Spectral		0.1	775
Corresponding Confidence in ProteinPilot™ Software	Protein	Local	0.01	0.770913
	Protein		0.05	0.770913
	Protein		0.1	0.770913
	Protein	Global	0.01	0.601893
	Protein		0.05	0.148862
	Protein		0.1	0.148862
	Distinct peptide	Local	0.01	0.9833
	Distinct peptide		0.05	0.9216
	Distinct peptide		0.1	0.8487
	Distinct peptide	Global	0.01	0.6441
	Distinct peptide		0.05	0.3638
	Distinct peptide		0.1	0.2908
	Spectral	Local	0.01	0.9941
	Spectral		0.05	0.9559
	Spectral		0.1	0.8577
	Spectral	Global	0.01	0.7645
	Spectral		0.05	0.3553
	Spectral		0.1	0.2894

[truncated: 9 more sheets: Protein FDR Summary, Distinct Peptide FDR Summary, Spectrum FDR Summary, PDST Controls, Protein Summary, Peptide Summary, Distinct Peptide Summary, Feature Summary, Single Column Summary]
